# Supplementary material for: A Human Protein Interaction Network Shows Conservation of Aging Processes between Human and Invertebrate Species
Source: PLoS Genet. 2009 Mar 13;5(3):e1000414. doi: 10.1371/journal.pgen.1000414 (PMC2657003; doi:10.1371/journal.pgen.1000414)
Supplement: Table S1 — Invertebrate longevity genes and human homologs. (0.11 MB XLS) [file pgen.1000414.s001.xls]

## Sheet: Curated longevity proteins
Gene symbol	Species	Effect on life span	corresponding symbol_in_inparnoid	corresponding symbol_in_homologene
acl-11	Caenorhabditis elegans	Life-span extension	acl-11	acl-11
F54H12.1	Caenorhabditis elegans	Life-span extension	aco-2	aco-2
age-1/B0334.8	Caenorhabditis elegans	Life-span extension	age-1	age-1
age-2	Caenorhabditis elegans	Life-span extension	age-2	age-2
C12D8.10	Caenorhabditis elegans	Life-span extension	akt-1	akt-1
F02E8.1	Caenorhabditis elegans	Life-span extension	asb-2	asb-2
C53B7.4	Caenorhabditis elegans	Life-span extension	asg-2	asg-2
atp-3/F27C1.7	Caenorhabditis elegans	Life-span extension	atp-3	atp-3
T05H4.12	Caenorhabditis elegans	Life-span extension	atp-4	atp-4
C06H2.1	Caenorhabditis elegans	Life-span extension	atp-5	atp-5
B0261.4	Caenorhabditis elegans	Life-span extension	B0261.4	1F813
C01F6.1	Caenorhabditis elegans	Life-span extension	C01F6.1	4J865
C09B7.2	Caenorhabditis elegans	Life-span extension	C09B7.2	XD289
C18E9.4/.10e	Caenorhabditis elegans	Life-span extension	C18E9.4	2J254
C26B2.2	Caenorhabditis elegans	Life-span extension	C26B2.2	4I786
C27B7.7	Caenorhabditis elegans	Life-span extension	C27B7.7	4J679
C32H11.1	Caenorhabditis elegans	Life-span extension	C32H11.1	4N678
C32H11.5c	Caenorhabditis elegans	Life-span extension	C32H11.5c	N/A
C33F10.12	Caenorhabditis elegans	Life-span extension	C33F10.12	2F126
C35A11.3	Caenorhabditis elegans	Life-span extension	C35A11.3	5F851
C36H8.1	Caenorhabditis elegans	Life-span extension	C36H8.1	4N508
C39E9.1	Caenorhabditis elegans	Life-span extension	C39E9.1	4N827
C39F7.2	Caenorhabditis elegans	Life-span extension	C39F7.2	5B704
cco-1/F26E4.9	Caenorhabditis elegans	Life-span extension	cco-1	cco-1
Y37D8A.14	Caenorhabditis elegans	Life-span extension	cco-2	cco-2
ZC64.3	Caenorhabditis elegans	Life-span extension	ceh-18	ceh-18
che-11	Caenorhabditis elegans	Life-span extension	che-11	che-11
che-13	Caenorhabditis elegans	Life-span extension	che-13	che-13
che-2	Caenorhabditis elegans	Life-span extension	che-2	che-2
che-3	Caenorhabditis elegans	Life-span extension	che-3	che-3
clk-1	Caenorhabditis elegans	Life-span extension	clk-1	clk-1
clk-2	Caenorhabditis elegans	Life-span extension	clk-2	clk-2
clk-3	Caenorhabditis elegans	Life-span extension	clk-3	clk-3
W05B2.5	Caenorhabditis elegans	Life-span extension	col-93	col-93
K11D12.1	Caenorhabditis elegans	Life-span extension	cwp-4	cwp-4
cyc-1/C54G4.8	Caenorhabditis elegans	Life-span extension	cyc-1	cyc-1
D1054.8	Caenorhabditis elegans	Life-span extension	D1054.8	5L265
D2030.4	Caenorhabditis elegans	Life-span extension	D2030.4	1I156
daf-10	Caenorhabditis elegans	Life-span extension	daf-10	daf-10
daf-15	Caenorhabditis elegans	Life-span extension	daf-15	daf-15
daf-19	Caenorhabditis elegans	Life-span extension	daf-19	daf-19
daf-2/Y55D5A.5	Caenorhabditis elegans	Life-span extension	daf-2	daf-2
daf-28	Caenorhabditis elegans	Life-span extension	daf-28	daf-28
daf-6	Caenorhabditis elegans	Life-span extension	daf-6	daf-6
daf-9	Caenorhabditis elegans	Life-span extension	daf-9	daf-9
F59E12.10	Caenorhabditis elegans	Life-span extension	ddl-1	ddl-1
Y48E1B.1	Caenorhabditis elegans	Life-span extension	ddl-2	ddl-2
Y54G11A.8	Caenorhabditis elegans	Life-span extension	ddl-3	ddl-3
Y92C3A.1	Caenorhabditis elegans	Life-span extension	N/A	N/A
dod-17	Caenorhabditis elegans	Life-span extension	dod-17	dod-17
dod-18	Caenorhabditis elegans	Life-span extension	dod-18	dod-18
dod-19	Caenorhabditis elegans	Life-span extension	dod-19	dod-19
dod-20	Caenorhabditis elegans	Life-span extension	dod-20	dod-20
dod-21	Caenorhabditis elegans	Life-span extension	dod-21	dod-21
dod-22	Caenorhabditis elegans	Life-span extension	dod-22	dod-22
dod-23	Caenorhabditis elegans	Life-span extension	dod-23	dod-23
dod-24	Caenorhabditis elegans	Life-span extension	dod-24	dod-24
F45H10.4	Caenorhabditis elegans	Life-span extension	drr-1	drr-1
T12D8.2	Caenorhabditis elegans	Life-span extension	drr-2	drr-2
E03H12.5	Caenorhabditis elegans	Life-span extension	E03H12.5	4F743
eat-1	Caenorhabditis elegans	Life-span extension	eat-1	eat-1
eat-13	Caenorhabditis elegans	Life-span extension	eat-13	eat-13
eat-18	Caenorhabditis elegans	Life-span extension	eat-18	eat-18
eat-2	Caenorhabditis elegans	Life-span extension	eat-2	eat-2
eat-3	Caenorhabditis elegans	Life-span extension	eat-3	eat-3
eat-6	Caenorhabditis elegans	Life-span extension	eat-6	eat-6
C51E3.7	Caenorhabditis elegans	Life-span extension	egl-3	egl-3
egl-4	Caenorhabditis elegans	Life-span extension	egl-4	egl-4
F08H9.5	Caenorhabditis elegans	Life-span extension	F08H9.5	5O953
F09F7.5	Caenorhabditis elegans	Life-span extension	F09F7.5	3G639
F13G3.7	Caenorhabditis elegans	Life-span extension	F13G3.7	1H881
F15E6.1a	Caenorhabditis elegans	Life-span extension	F15E6.1a	N/A
F21H12.1	Caenorhabditis elegans	Life-span extension	F21H12.1	2G389
F26E4.6	Caenorhabditis elegans	Life-span extension	F26E4.6	1K355
F35D2.3	Caenorhabditis elegans	Life-span extension	F35D2.3	2H861
F40F8.5	Caenorhabditis elegans	Life-span extension	F40F8.5	2L424
F43G9.1	Caenorhabditis elegans	Life-span extension	F43G9.1	1J182
F49F1.12	Caenorhabditis elegans	Life-span extension	F49F1.12	4E904
F55B11.1	Caenorhabditis elegans	Life-span extension	F55B11.1	4P166
F55B11.5/.3d	Caenorhabditis elegans	Life-span extension	F55B11.5	4P191
F57B10.3	Caenorhabditis elegans	Life-span extension	F57B10.3	1H147
F59B8.2	Caenorhabditis elegans	Life-span extension	F59B8.2	4K204
gcy-18	Caenorhabditis elegans	Life-span extension	gcy-18	gcy-18
C04H5.3	Caenorhabditis elegans	Life-span extension	gcy-29	gcy-29
gcy-6	Caenorhabditis elegans	Life-span extension	gcy-6	gcy-6
glp-1	Caenorhabditis elegans	Life-span extension	glp-1	glp-1
Y87G2A.8	Caenorhabditis elegans	Life-span extension	gpi-1	gpi-1
gro-1	Caenorhabditis elegans	Life-span extension	gro-1	gro-1
H06H21.8	Caenorhabditis elegans	Life-span extension	H06H21.8	4F580
hsp-16	Caenorhabditis elegans	Life-span extension	hsp-16	hsp-16
hsp-6	Caenorhabditis elegans	Life-span extension	hsp-6	hsp-6
T05G5.10	Caenorhabditis elegans	Life-span extension	iff-1	iff-1
INS	Caenorhabditis elegans	Life-span extension	INS	N/A
ins-1	Caenorhabditis elegans	Life-span extension	ins-1	ins-1
ins-18	Caenorhabditis elegans	Life-span extension	ins-18	ins-18
ins-21	Caenorhabditis elegans	Life-span extension	ins-21	ins-21
ins-7	Caenorhabditis elegans	Life-span extension	ins-7	ins-7
isp-1	Caenorhabditis elegans	Life-span extension	isp-1	isp-1
K01C8.7	Caenorhabditis elegans	Life-span extension	K01C8.7	2I565
K08D10.7	Caenorhabditis elegans	Life-span extension	K08D10.7	4E931
K08E3.5	Caenorhabditis elegans	Life-span extension	K08E3.5	3O854
K10B4.3	Caenorhabditis elegans	Life-span extension	K10B4.3	2A406
K10D2.2	Caenorhabditis elegans	Life-span extension	K10D2.2	3G277
lbp-7	Caenorhabditis elegans	Life-span extension	lbp-7	lbp-7
let-363	Caenorhabditis elegans	Life-span extension	let-363	let-363
lrs-2	Caenorhabditis elegans	Life-span extension	lrs-2	lrs-2
E04F6.3	Caenorhabditis elegans	Life-span extension	maoc-1	maoc-1
C34B4.1	Caenorhabditis elegans	Life-span extension	max-1	max-1
mec-8	Caenorhabditis elegans	Life-span extension	mec-8	mec-8
mes-1	Caenorhabditis elegans	Life-span extension	mes-1	mes-1
mrp-5	Caenorhabditis elegans	Life-span extension	mrp-5	mrp-5
mtl-2	Caenorhabditis elegans	Life-span extension	mtl-2	mtl-2
F57C12.1	Caenorhabditis elegans	Life-span extension	nas-38	nas-38
T01B10.4	Caenorhabditis elegans	Life-span extension	nhr-14	nhr-14
C13C4.2	Caenorhabditis elegans	Life-span extension	nhr-154	nhr-154
nuc-1	Caenorhabditis elegans	Life-span extension	nuc-1	nuc-1
nuo-2/T10E9.7	Caenorhabditis elegans	Life-span extension	nuo-2	nuo-2
Y57G11C.12	Caenorhabditis elegans	Life-span extension	nuo-3	nuo-3
K04G7.4	Caenorhabditis elegans	Life-span extension	nuo-4	nuo-4
Y45G12B.1	Caenorhabditis elegans	Life-span extension	nuo-5	nuo-5
osm-1	Caenorhabditis elegans	Life-span extension	osm-1	osm-1
osm-3	Caenorhabditis elegans	Life-span extension	osm-3	osm-3
osm-5	Caenorhabditis elegans	Life-span extension	osm-5	osm-5
osm-6	Caenorhabditis elegans	Life-span extension	osm-6	osm-6
C29F9.7	Caenorhabditis elegans	Life-span extension	pat-4	pat-4
T21D12.4	Caenorhabditis elegans	Life-span extension	pat-6	pat-6
pdk-1	Caenorhabditis elegans	Life-span extension	pdk-1	pdk-1
pep-2	Caenorhabditis elegans	Life-span extension	pep-2	pep-2
pes-2	Caenorhabditis elegans	Life-span extension	pes-2	pes-2
pgl-1	Caenorhabditis elegans	Life-span extension	pgl-1	pgl-1
R05A10.5	Caenorhabditis elegans	Life-span extension	R05A10.5	4O935
R08E3.3	Caenorhabditis elegans	Life-span extension	R08E3.3	XF439
R11E3.4	Caenorhabditis elegans	Life-span extension	R11E3.4	4F536
T23H2.5	Caenorhabditis elegans	Life-span extension	rab-10	rab-10
rad-8	Caenorhabditis elegans	Life-span extension	rad-8	rad-8
C06E1.10	Caenorhabditis elegans	Life-span extension	rha-2	rha-2
C53A5.1	Caenorhabditis elegans	Life-span extension	ril-1	ril-1
C14C10.3	Caenorhabditis elegans	Life-span extension	ril-2	ril-2
C16C10.7	Caenorhabditis elegans	Life-span extension	rnf-5	rnf-5
C49F5.1	Caenorhabditis elegans	Life-span extension	sams-1	sams-1
sgk-1	Caenorhabditis elegans	Life-span extension	sgk-1	sgk-1
Y57A10A.20	Caenorhabditis elegans	Life-span extension	sinh-1	sinh-1
sir-2.1	Caenorhabditis elegans	Life-span extension	sir-2.1	sir-2.1
spe-10	Caenorhabditis elegans	Life-span extension	spe-10	spe-10
spe-26	Caenorhabditis elegans	Life-span extension	spe-26	spe-26
F54C4.2	Caenorhabditis elegans	Life-span extension	spt-4	spt-4
T26H5.1	Caenorhabditis elegans	Life-span extension	srh-254	srh-254
T04A11.10	Caenorhabditis elegans	Life-span extension	sru-17	sru-17
Y46H3C.1/.2b	Caenorhabditis elegans	Life-span extension	srw-100	srw-100
T05E12.4	Caenorhabditis elegans	Life-span extension	srw-20	srw-20
T02H6.11	Caenorhabditis elegans	Life-span extension	T02H6.11	phi-44
T05A1.4	Caenorhabditis elegans	Life-span extension	T05A1.4	4K310
T06D8.6	Caenorhabditis elegans	Life-span extension	T06D8.6	cchl-1
T06G6.4	Caenorhabditis elegans	Life-span extension	T06G6.4	1N302
T07A9.8	Caenorhabditis elegans	Life-span extension	T07A9.8	4B151
T09A5.8	Caenorhabditis elegans	Life-span extension	T09A5.8	2I148
T20H4.5	Caenorhabditis elegans	Life-span extension	T20H4.5	3I324
C01F6.6	Caenorhabditis elegans	Life-span extension	tag-60	tag-60
tax-4	Caenorhabditis elegans	Life-span extension	tax-4	tax-4
tkr-1	Caenorhabditis elegans	Life-span extension	tkr-1	tkr-1
K03H1.6	Caenorhabditis elegans	Life-span extension	ttr-1	ttr-1
tub-1	Caenorhabditis elegans	Life-span extension	tub-1	tub-1
C08B11.7	Caenorhabditis elegans	Life-span extension	ubh-4	ubh-4
unc-13	Caenorhabditis elegans	Life-span extension	unc-13	unc-13
unc-26	Caenorhabditis elegans	Life-span extension	unc-26	unc-26
unc-31	Caenorhabditis elegans	Life-span extension	unc-31	unc-31
unc-32	Caenorhabditis elegans	Life-span extension	unc-32	unc-32
unc-4	Caenorhabditis elegans	Life-span extension	unc-4	unc-4
unc-64	Caenorhabditis elegans	Life-span extension	unc-64	unc-64
unc-76	Caenorhabditis elegans	Life-span extension	unc-76	unc-76
W01A11.3	Caenorhabditis elegans	Life-span extension	unc-83	unc-83
vit-2	Caenorhabditis elegans	Life-span extension	vit-2	vit-2
vit-5	Caenorhabditis elegans	Life-span extension	vit-5	vit-5
W09C5.8	Caenorhabditis elegans	Life-span extension	W09C5.8	1O250
W09H1.5	Caenorhabditis elegans	Life-span extension	W09H1.5	2N476
Y37D8A.12f	Caenorhabditis elegans	Life-span extension	Y37D8A.12f	N/A
Y39F10C.1	Caenorhabditis elegans	Life-span extension	Y39F10C.1	2A963
Y39H10A.6	Caenorhabditis elegans	Life-span extension	Y39H10A.6	5E232
Y43F8B.12	Caenorhabditis elegans	Life-span extension	Y43F8B.12	5T943
Y43h11AL.2	Caenorhabditis elegans	Life-span extension	Y43h11AL.2	2A514
Y46H3C.6	Caenorhabditis elegans	Life-span extension	Y46H3C.6	5C176
Y53F4B.23	Caenorhabditis elegans	Life-span extension	Y53F4B.23	2P409
Y54E5A.7	Caenorhabditis elegans	Life-span extension	Y54E5A.7	1P305
Y56A3A.9	Caenorhabditis elegans	Life-span extension	Y56A3A.9	3M974
Y71G12B.4	Caenorhabditis elegans	Life-span extension	Y71G12B.4	1C283
Y71H2AR.2	Caenorhabditis elegans	Life-span extension	Y71H2AR.2	3D928
Y75B8A.13	Caenorhabditis elegans	Life-span extension	Y75B8A.13	3N294
Y75B8A.33	Caenorhabditis elegans	Life-span extension	Y75B8A.33	3N452
ZK520.2	Caenorhabditis elegans	Life-span extension	ZK520.2	3O771
ZK896.7	Caenorhabditis elegans	Life-span extension	ZK896.7	4N633
Cct1	Drosophila melanogaster	Life-span extension	CG1049	Cct1
Sod	Drosophila melanogaster	Life-span extension	CG11793	Sod
Rdh	Drosophila melanogaster	Life-span extension	CG14975	Rdh
VhaSFD	Drosophila melanogaster	Life-span extension	CG17332	VhaSFD
EcR	Drosophila melanogaster	Life-span extension	CG1765	EcR
InR	Drosophila melanogaster	Life-span extension	CG18402	InR
Pcmt	Drosophila melanogaster	Life-span extension	CG2152	Pcmt
p53	Drosophila melanogaster	Life-span extension	CG33336	p53
cher	Drosophila melanogaster	Life-span extension	CG3937	cher
Indy	Drosophila melanogaster	Life-span extension	CG3979	Indy
Hsp26	Drosophila melanogaster	Life-span extension	CG4183	Hsp26
hep	Drosophila melanogaster	Life-span extension	CG4353	hep
Hsp27	Drosophila melanogaster	Life-span extension	CG4466	Hsp27
POSH	Drosophila melanogaster	Life-span extension	CG4909	POSH
Sir2	Drosophila melanogaster	Life-span extension	CG5216	Sir2
Hsp68	Drosophila melanogaster	Life-span extension	CG5436	Hsp68
chico	Drosophila melanogaster	Life-span extension	CG5686	chico
ovo	Drosophila melanogaster	Life-span extension	CG6824	ovo
Cat	Drosophila melanogaster	Life-span extension	CG6871	Cat
mth	Drosophila melanogaster	Life-span extension	CG6936	mth
fwd	Drosophila melanogaster	Life-span extension	CG7004	fwd
Eip71CD	Drosophila melanogaster	Life-span extension	CG7266	Eip71CD
Sug	Drosophila melanogaster	Life-span extension	CG7334	Sug
Rpd3	Drosophila melanogaster	Life-span extension	CG7471	Rpd3
puc	Drosophila melanogaster	Life-span extension	CG7850	puc
Ef1alpha48D	Drosophila melanogaster	Life-span extension	CG8280	Ef1alpha48D
Sod2	Drosophila melanogaster	Life-span extension	CG8905	Sod2
DTS-3	Drosophila melanogaster	Life-span extension	N/A	N/A
HSPA9B	Homo sapiens	Life-span extension	HSPA9B	HSPA9B
TERT	Homo sapiens	Life-span extension	TERT	TERT
Cebpa	Mus musculus	Life-span extension	Cebpa	Cebpa
Ghr	Mus musculus	Life-span extension	Ghr	Ghr
Ghrhr	Mus musculus	Life-span extension	Ghrhr	Ghrhr
Igf1r	Mus musculus	Life-span extension	Igf1r	Igf1r
Insr	Mus musculus	Life-span extension	Insr	Insr
Pit1	Mus musculus	Life-span extension	Pit1	Pit1
Plau	Mus musculus	Life-span extension	Plau	Plau
Prop1	Mus musculus	Life-span extension	Prop1	Prop1
Shc1	Mus musculus	Life-span extension	Shc1	Shc1
Sirt1	Mus musculus	Life-span extension	Sirt1	Sirt1
YCL025C	Saccharomyces cerevisiae	Life-span extension	AGP1	AGP1
BRE5	Saccharomyces cerevisiae	Life-span extension	BRE5	BRE5
CDC25	Saccharomyces cerevisiae	Life-span extension	CDC25	CDC25
CDC6	Saccharomyces cerevisiae	Life-span extension	CDC6	CDC6
YHR142W	Saccharomyces cerevisiae	Life-span extension	CHS7	CHS7
CPR7	Saccharomyces cerevisiae	Life-span extension	CPR7	CPR7
CTT1	Saccharomyces cerevisiae	Life-span extension	CTT1	CTT1
CYR1	Saccharomyces cerevisiae	Life-span extension	CYR1	CYR1
YKR034W	Saccharomyces cerevisiae	Life-span extension	DAL80	DAL80
YKL046C	Saccharomyces cerevisiae	Life-span extension	DCW1	DCW1
FOB1	Saccharomyces cerevisiae	Life-span extension	FOB1	FOB1
YBL042C	Saccharomyces cerevisiae	Life-span extension	FUI1	FUI1
YBR019C	Saccharomyces cerevisiae	Life-span extension	GAL10	GAL10
YGL195W	Saccharomyces cerevisiae	Life-span extension	GCN1	GCN1
YDR019C	Saccharomyces cerevisiae	Life-span extension	GCV1	GCV1
YER040W	Saccharomyces cerevisiae	Life-span extension	GLN3	GLN3
GPA2	Saccharomyces cerevisiae	Life-span extension	GPA2	GPA2
GPR1	Saccharomyces cerevisiae	Life-span extension	GPR1	GPR1
YML121W	Saccharomyces cerevisiae	Life-span extension	GTR1	GTR1
YGR163W	Saccharomyces cerevisiae	Life-span extension	GTR2	GTR2
YJL165C	Saccharomyces cerevisiae	Life-span extension	HAL5	HAL5
HAP4	Saccharomyces cerevisiae	Life-span extension	HAP4	HAP4
YNL021W	Saccharomyces cerevisiae	Life-span extension	HDA1	HDA1
YNL014W	Saccharomyces cerevisiae	Life-span extension	HEF3	HEF3
YBR248C	Saccharomyces cerevisiae	Life-span extension	HIS7	HIS7
YGL033W	Saccharomyces cerevisiae	Life-span extension	HOP2	HOP2
HXK2	Saccharomyces cerevisiae	Life-span extension	HXK2	HXK2
IDH2	Saccharomyces cerevisiae	Life-span extension	IDH2	IDH2
YHR158C	Saccharomyces cerevisiae	Life-span extension	KEL1	KEL1
YGL203C	Saccharomyces cerevisiae	Life-span extension	KEX1	KEX1
LAG1	Saccharomyces cerevisiae	Life-span extension	LAG1	LAG1
LAG2	Saccharomyces cerevisiae	Life-span extension	LAG2	LAG2
YGR057C	Saccharomyces cerevisiae	Life-span extension	LST7	LST7
YIL094C	Saccharomyces cerevisiae	Life-span extension	LYS12	LYS12
YGR289C	Saccharomyces cerevisiae	Life-span extension	MAL11	MAL11
YGL197W	Saccharomyces cerevisiae	Life-span extension	MDS3	MDS3
YNL142W	Saccharomyces cerevisiae	Life-span extension	MEP2	MEP2
YPR138C	Saccharomyces cerevisiae	Life-span extension	MEP3	MEP3
YKL001C	Saccharomyces cerevisiae	Life-span extension	MET14	MET14
YKR095W	Saccharomyces cerevisiae	Life-span extension	MLP1	MLP1
YHR204W	Saccharomyces cerevisiae	Life-span extension	MNL1	MNL1
MPT5	Saccharomyces cerevisiae	Life-span extension	MPT5	MPT5
YOL116W	Saccharomyces cerevisiae	Life-span extension	MSN1	MSN1
YHR124W	Saccharomyces cerevisiae	Life-span extension	NDT80	NDT80
NNT1	Saccharomyces cerevisiae	Life-span extension	NNT1	NNT1
NPT1	Saccharomyces cerevisiae	Life-span extension	NPT1	NPT1
YPR031W	Saccharomyces cerevisiae	Life-span extension	NTO1	NTO1
YKL068W	Saccharomyces cerevisiae	Life-span extension	NUP100	NUP100
YHR195W	Saccharomyces cerevisiae	Life-span extension	NVJ1	NVJ1
petite	Saccharomyces cerevisiae	Life-span extension	petite	N/A
YCR037C	Saccharomyces cerevisiae	Life-span extension	PHO87	PHO87
YDR490C	Saccharomyces cerevisiae	Life-span extension	PKH1	PKH1
YER132C	Saccharomyces cerevisiae	Life-span extension	PMD1	PMD1
PNC1	Saccharomyces cerevisiae	Life-span extension	PNC1	PNC1
YNL016W	Saccharomyces cerevisiae	Life-span extension	PUB1	PUB1
YLL013C	Saccharomyces cerevisiae	Life-span extension	PUF3	PUF3
YKL015W	Saccharomyces cerevisiae	Life-span extension	PUT3	PUT3
RAS1	Saccharomyces cerevisiae	Life-span extension	RAS1	RAS1
RAS2	Saccharomyces cerevisiae	Life-span extension	RAS2	RAS2
YPL133C	Saccharomyces cerevisiae	Life-span extension	RDS2	RDS2
REI1	Saccharomyces cerevisiae	Life-span extension	REI1	REI1
YGR044C	Saccharomyces cerevisiae	Life-span extension	RME1	RME1
ROM2	Saccharomyces cerevisiae	Life-span extension	ROM2	ROM2
RPD3	Saccharomyces cerevisiae	Life-span extension	RPD3	RPD3
RPL31A	Saccharomyces cerevisiae	Life-span extension	RPL31A	RPL31A
RPL6B	Saccharomyces cerevisiae	Life-span extension	RPL6B	RPL6B
YGR027C	Saccharomyces cerevisiae	Life-span extension	RPS25A	RPS25A
YGL252C	Saccharomyces cerevisiae	Life-span extension	RTG2	RTG2
RTG3/YBL103C	Saccharomyces cerevisiae	Life-span extension	RTG3	RTG3
YHL034C	Saccharomyces cerevisiae	Life-span extension	SBP1	SBP1
SCH9	Saccharomyces cerevisiae	Life-span extension	SCH9	SCH9
SCP1	Saccharomyces cerevisiae	Life-span extension	SCP1	SCP1
YGL083W	Saccharomyces cerevisiae	Life-span extension	SCY1	SCY1
YBL102W	Saccharomyces cerevisiae	Life-span extension	SFT2	SFT2
SIR2	Saccharomyces cerevisiae	Life-span extension	SIR2	SIR2
SIR4	Saccharomyces cerevisiae	Life-span extension	SIR4	SIR4
YDR515W	Saccharomyces cerevisiae	Life-span extension	SLF1	SLF1
YML066C	Saccharomyces cerevisiae	Life-span extension	SMA2	SMA2
SNF4	Saccharomyces cerevisiae	Life-span extension	SNF4	SNF4
SOD1	Saccharomyces cerevisiae	Life-span extension	SOD1	SOD1
SOD2	Saccharomyces cerevisiae	Life-span extension	SOD2	SOD2
YGR059W	Saccharomyces cerevisiae	Life-span extension	SPR3	SPR3
YHR139C	Saccharomyces cerevisiae	Life-span extension	SPS100	SPS100
SSD1	Saccharomyces cerevisiae	Life-span extension	SSD1	SSD1
YPL042C	Saccharomyces cerevisiae	Life-span extension	SSN3	SSN3
YHR064C	Saccharomyces cerevisiae	Life-span extension	SSZ1	SSZ1
YKL081W	Saccharomyces cerevisiae	Life-span extension	TEF4	TEF4
YHR167W	Saccharomyces cerevisiae	Life-span extension	THP2	THP2
TLC1	Saccharomyces cerevisiae	Life-span extension	TLC1	TLC1
TOR1/YJR066W	Saccharomyces cerevisiae	Life-span extension	TOR1	TOR1
TPK2	Saccharomyces cerevisiae	Life-span extension	TPK2	TPK2
YJL129C	Saccharomyces cerevisiae	Life-span extension	TRK1	TRK1
YHR111W	Saccharomyces cerevisiae	Life-span extension	UBA4	UBA4
YIL156W	Saccharomyces cerevisiae	Life-span extension	UBP7	UBP7
YKL216W	Saccharomyces cerevisiae	Life-span extension	URA1	URA1
URE2	Saccharomyces cerevisiae	Life-span extension	URE2	URE2
UTH1	Saccharomyces cerevisiae	Life-span extension	UTH1	UTH1
UTH3	Saccharomyces cerevisiae	Life-span extension	UTH3	UTH3
YBR030W	Saccharomyces cerevisiae	Life-span extension	YBR030W	YBR030W
YBR077C	Saccharomyces cerevisiae	Life-span extension	YBR077C	YBR077C
YBR238C	Saccharomyces cerevisiae	Life-span extension	YBR238C	YBR238C
YBR255W	Saccharomyces cerevisiae	Life-span extension	YBR255W	YBR255W
YBR266C	Saccharomyces cerevisiae	Life-span extension	YBR266C	YBR266C
YDL172C	Saccharomyces cerevisiae	Life-span extension	YDL172C	YDL172C
YDL173W	Saccharomyces cerevisiae	Life-span extension	YDL173W	YDL173W
YDR221W	Saccharomyces cerevisiae	Life-span extension	YDR221W	YDR221W
YDR262W	Saccharomyces cerevisiae	Life-span extension	YDR262W	YDR262W
YEL014C	Saccharomyces cerevisiae	Life-span extension	YEL014C	YEL014C
YER091C-A	Saccharomyces cerevisiae	Life-span extension	YER091C-A	YER091C-A
YFR041C	Saccharomyces cerevisiae	Life-span extension	YFR041C	YFR041C
YGL139W	Saccharomyces cerevisiae	Life-span extension	YGL139W	YGL139W
YGR043C	Saccharomyces cerevisiae	Life-span extension	YGR043C	YGR043C
YGR045C	Saccharomyces cerevisiae	Life-span extension	YGR045C	YGR045C
YGR054W	Saccharomyces cerevisiae	Life-span extension	YGR054W	YGR054W
YGR153W	Saccharomyces cerevisiae	Life-span extension	YGR153W	YGR153W
YGR237C	Saccharomyces cerevisiae	Life-span extension	YGR237C	YGR237C
YHR003C	Saccharomyces cerevisiae	Life-span extension	YHR003C	YHR003C
YHR125W	Saccharomyces cerevisiae	Life-span extension	YHR125W	YHR125W
YHR126C	Saccharomyces cerevisiae	Life-span extension	YHR126C	YHR126C
YHR209W	Saccharomyces cerevisiae	Life-span extension	YHR209W	YHR209W
YIL056W	Saccharomyces cerevisiae	Life-span extension	YIL056W	YIL056W
YKL027W	Saccharomyces cerevisiae	Life-span extension	YKL027W	YKL027W
YKR007W	Saccharomyces cerevisiae	Life-span extension	YKR007W	YKR007W
YLL007C	Saccharomyces cerevisiae	Life-span extension	YLL007C	YLL007C
YLR152C	Saccharomyces cerevisiae	Life-span extension	YLR152C	YLR152C
YLR428C	Saccharomyces cerevisiae	Life-span extension	YLR428C	YLR428C
YOR135C	Saccharomyces cerevisiae	Life-span extension	YOR135C	YOR135C
YOR179C	Saccharomyces cerevisiae	Life-span extension	YOR179C	YOR179C
YPL182C	Saccharomyces cerevisiae	Life-span extension	YPL182C	YPL182C
YPR021C	Saccharomyces cerevisiae	Life-span extension	YPR021C	YPR021C
YPR158W	Saccharomyces cerevisiae	Life-span extension	YPR158W	YPR158W
ZDS1	Saccharomyces cerevisiae	Life-span extension	ZDS1	ZDS1
YKL175W	Saccharomyces cerevisiae	Life-span extension	ZRT3	ZRT3

## Sheet: Human Homologs
			Human Homologs
Species	Gene symbol	Gene Symbols	Alias Gene Symbols	Entrez Geneid	Homolog Protocol	Effect on Life Span	Partners in Core Network
Saccharomyces cerevisiae	AGP1	SLC7A4		6545	INPARANOID	Life-span extension	0
Saccharomyces cerevisiae	CDC25	RASGEF1B		153020	INPARANOID	Life-span extension	1
Saccharomyces cerevisiae	CDC25	RASGEF1C		255426	INPARANOID	Life-span extension	0
Saccharomyces cerevisiae	CDC25	RASGEF1A		221002	INPARANOID	Life-span extension	0
Saccharomyces cerevisiae	CDC6	CDC6		990	INPARANOID|HOMOLOGENE	Life-span extension	0
Saccharomyces cerevisiae	CYR1	PLEKHE1		23239	INPARANOID	Life-span extension	41
Saccharomyces cerevisiae	CYR1	KIAA0931	PHLPPL	23035	INPARANOID	Life-span extension	1
Saccharomyces cerevisiae	GAL10	GALE		2582	INPARANOID	Life-span extension	8
Saccharomyces cerevisiae	GCN1	GCN1L1		10985	INPARANOID|HOMOLOGENE	Life-span extension	14
Saccharomyces cerevisiae	GCV1	AMT		275	INPARANOID|HOMOLOGENE	Life-span extension	3
Saccharomyces cerevisiae	GPA2	GNAO1		2775	INPARANOID	Life-span extension	50
Saccharomyces cerevisiae	GPA2	GNAI1		2770	INPARANOID	Life-span extension	4
Saccharomyces cerevisiae	GPA2	GNA11		2767	INPARANOID	Life-span extension	7
Saccharomyces cerevisiae	GPA2	GNAI3		2773	INPARANOID	Life-span extension	2
Saccharomyces cerevisiae	GPA2	GNAQ		2776	INPARANOID	Life-span extension	2
Saccharomyces cerevisiae	GPA2	GNAZ		2781	INPARANOID	Life-span extension	1
Saccharomyces cerevisiae	GPA2	GNAI2		2771	INPARANOID	Life-span extension	1
Saccharomyces cerevisiae	GPA2	GNAT1		2779	INPARANOID	Life-span extension	0
Saccharomyces cerevisiae	GPA2	GNAT2		2780	INPARANOID	Life-span extension	0
Saccharomyces cerevisiae	GPA2	GNA14		9630	INPARANOID	Life-span extension	0
Saccharomyces cerevisiae	GTR1	RRAGA		10670	INPARANOID	Life-span extension	7
Saccharomyces cerevisiae	GTR1	RRAGB		10325	INPARANOID	Life-span extension	0
Saccharomyces cerevisiae	GTR2	RRAGD		58528	INPARANOID|HOMOLOGENE	Life-span extension	32
Saccharomyces cerevisiae	GTR2	RRAGC		64121	INPARANOID	Life-span extension	0
Saccharomyces cerevisiae	HDA1	HDAC6		10013	INPARANOID	Life-span extension	30
Saccharomyces cerevisiae	HDA1	HDAC10		83933	INPARANOID	Life-span extension	4
Saccharomyces cerevisiae	HXK2	HK1		3098	INPARANOID|HOMOLOGENE	Life-span extension	14
Saccharomyces cerevisiae	HXK2	HK2		3099	INPARANOID	Life-span extension	9
Saccharomyces cerevisiae	HXK2	GCK		2645	INPARANOID	Life-span extension	0
Saccharomyces cerevisiae	HXK2	HKDC1		80201	INPARANOID	Life-span extension	0
Saccharomyces cerevisiae	HXK2	HK3		3101	INPARANOID	Life-span extension	0
Saccharomyces cerevisiae	IDH2	IDH3A		3419	INPARANOID|HOMOLOGENE	Life-span extension	1
Saccharomyces cerevisiae	KEL1	RAB9P40		10244	INPARANOID	Life-span extension	0
Saccharomyces cerevisiae	LAG1	LASS2		29956	INPARANOID	Life-span extension	7
Saccharomyces cerevisiae	LAG1	LASS6		253782	INPARANOID	Life-span extension	1
Saccharomyces cerevisiae	LAG1	LASS4		79603	INPARANOID	Life-span extension	1
Saccharomyces cerevisiae	LAG1	LASS3		204219	INPARANOID	Life-span extension	0
Saccharomyces cerevisiae	LAG1	LASS5		91012	INPARANOID	Life-span extension	0
Saccharomyces cerevisiae	MEP2	RHD		6007	INPARANOID	Life-span extension	1
Saccharomyces cerevisiae	MEP2	RHAG		6005	INPARANOID	Life-span extension	0
Saccharomyces cerevisiae	MEP2	RHCE		6006	INPARANOID	Life-span extension	0
Saccharomyces cerevisiae	MEP2	RHBG		57127	INPARANOID	Life-span extension	0
Saccharomyces cerevisiae	MEP2	RHCG		51458	INPARANOID	Life-span extension	0
Saccharomyces cerevisiae	MEP3	RHD		6007	INPARANOID	Life-span extension	1
Saccharomyces cerevisiae	MEP3	RHAG		6005	INPARANOID	Life-span extension	0
Saccharomyces cerevisiae	MEP3	RHCE		6006	INPARANOID	Life-span extension	0
Saccharomyces cerevisiae	MEP3	RHBG		57127	INPARANOID	Life-span extension	0
Saccharomyces cerevisiae	MEP3	RHCG		51458	INPARANOID	Life-span extension	0
Saccharomyces cerevisiae	MET14	PAPSS1		9061	INPARANOID|HOMOLOGENE	Life-span extension	9
Saccharomyces cerevisiae	MET14	PAPSS2		9060	INPARANOID	Life-span extension	1
Saccharomyces cerevisiae	MLP1	TPR		7175	INPARANOID|HOMOLOGENE	Life-span extension	113
Saccharomyces cerevisiae	MNL1	EDEM1		9695	INPARANOID	Life-span extension	2
Saccharomyces cerevisiae	NNT1	Novel gene ENSG00000165366			INPARANOID	Life-span extension	0
Saccharomyces cerevisiae	NNT1	LOC196541	LOC196541	196541	INPARANOID	Life-span extension	0
Saccharomyces cerevisiae	NTO1	BRD1		23774	INPARANOID	Life-span extension	43
Saccharomyces cerevisiae	NTO1	BRPF1		7862	INPARANOID	Life-span extension	10
Saccharomyces cerevisiae	NTO1	BRPF3		27154	INPARANOID	Life-span extension	10
Saccharomyces cerevisiae	NUP100	NUP98		4928	INPARANOID	Life-span extension	118
Saccharomyces cerevisiae	PHO87	SLC13A3		64849	INPARANOID	Life-span extension	6
Saccharomyces cerevisiae	PHO87	SLC13A1		6561	INPARANOID	Life-span extension	2
Saccharomyces cerevisiae	PHO87	SLC13A2		9058	INPARANOID	Life-span extension	0
Saccharomyces cerevisiae	PHO87	SLC13A4		26266	INPARANOID	Life-span extension	0
Saccharomyces cerevisiae	PHO87	SLC13A5		284111	INPARANOID	Life-span extension	0
Saccharomyces cerevisiae	PKH1	PDPK1		5170	INPARANOID	Life-span extension	3
Saccharomyces cerevisiae	PUB1	TIAL1		7073	HOMOLOGENE	Life-span extension	5
Saccharomyces cerevisiae	RAS1	RRAS2		22800	INPARANOID|HOMOLOGENE	Life-span extension	0
Saccharomyces cerevisiae	RAS1	RRAS		6237	INPARANOID	Life-span extension	0
Saccharomyces cerevisiae	RAS2	KRAS2	KRAS	3845	HOMOLOGENE	Life-span extension	0
Saccharomyces cerevisiae	RAS2	RRAS2		22800	INPARANOID	Life-span extension	0
Saccharomyces cerevisiae	RAS2	RRAS		6237	INPARANOID	Life-span extension	0
Saccharomyces cerevisiae	REI1	ZNF622		90441	INPARANOID	Life-span extension	43
Saccharomyces cerevisiae	ROM2	ARHGEF3		50650	INPARANOID	Life-span extension	2
Saccharomyces cerevisiae	ROM2	NET1		10276	INPARANOID	Life-span extension	1
Saccharomyces cerevisiae	RPD3	HDAC1		3065	INPARANOID	Life-span extension	26
Saccharomyces cerevisiae	RPD3	HDAC2		3066	INPARANOID|HOMOLOGENE	Life-span extension	26
Saccharomyces cerevisiae	RPL31A	RPL31		6160	INPARANOID	Life-span extension	92
Saccharomyces cerevisiae	RPL6B	RPL6		6128	INPARANOID	Life-span extension	57
Saccharomyces cerevisiae	RPS25A	RPS25		6230	INPARANOID	Life-span extension	41
Saccharomyces cerevisiae	SCH9	RPS6KB1		6198	HOMOLOGENE	Life-span extension	2
Saccharomyces cerevisiae	SCP1	CNN3		1266	INPARANOID	Life-span extension	33
Saccharomyces cerevisiae	SCP1	TAGLN		6876	INPARANOID	Life-span extension	23
Saccharomyces cerevisiae	SCP1	CNN1		1264	INPARANOID	Life-span extension	7
Saccharomyces cerevisiae	SCP1	TAGLN2		8407	INPARANOID	Life-span extension	5
Saccharomyces cerevisiae	SCP1	CNN2		1265	INPARANOID	Life-span extension	0
Saccharomyces cerevisiae	SCP1	HORMAD2		150280	INPARANOID	Life-span extension	0
Saccharomyces cerevisiae	SCP1	NP25	TAGLN3	29114	INPARANOID	Life-span extension	1
Saccharomyces cerevisiae	SCY1	FLJ10074	SCYL2	55681	HOMOLOGENE|INPARANOID	Life-span extension	4
Saccharomyces cerevisiae	SFT2	SFT2D3		84826	INPARANOID	Life-span extension	0
Saccharomyces cerevisiae	SIR2	SIRT1		23411	INPARANOID	Life-span extension	1
Saccharomyces cerevisiae	SLF1	FLJ10378	LARP2	55132	INPARANOID	Life-span extension	10
Saccharomyces cerevisiae	SLF1	LARP	LARP1	23367	INPARANOID	Life-span extension	93
Saccharomyces cerevisiae	SNF4	PRKAG1		5571	INPARANOID	Life-span extension	19
Saccharomyces cerevisiae	SNF4	PRKAG2		51422	INPARANOID|HOMOLOGENE	Life-span extension	5
Saccharomyces cerevisiae	SNF4	PRKAG3		53632	INPARANOID	Life-span extension	0
Saccharomyces cerevisiae	SOD1	SOD1		6647	INPARANOID|HOMOLOGENE	Life-span extension	9
Saccharomyces cerevisiae	SOD2	SOD2		6648	INPARANOID|HOMOLOGENE	Life-span extension	12
Saccharomyces cerevisiae	SSN3	CDK11		23097	INPARANOID	Life-span extension	5
Saccharomyces cerevisiae	SSN3	CDK8		1024	INPARANOID|HOMOLOGENE	Life-span extension	5
Saccharomyces cerevisiae	TEF4	EEF1G		1937	INPARANOID|HOMOLOGENE	Life-span extension	114
Saccharomyces cerevisiae	TOR1	FRAP1		2475	INPARANOID|HOMOLOGENE	Life-span extension	59
Saccharomyces cerevisiae	TPK2	PRKACA		5566	INPARANOID	Life-span extension	6
Saccharomyces cerevisiae	TPK2	PRKX		5613	INPARANOID	Life-span extension	1
Saccharomyces cerevisiae	TPK2	PRKACG		5568	INPARANOID	Life-span extension	0
Saccharomyces cerevisiae	TPK2	PRKACB		5567	INPARANOID|HOMOLOGENE	Life-span extension	0
Saccharomyces cerevisiae	UBA4	MOCS3		27304	INPARANOID|HOMOLOGENE	Life-span extension	2
Saccharomyces cerevisiae	URA1	DPYD		1806	INPARANOID	Life-span extension	1
Saccharomyces cerevisiae	YGR054W	EIF2A		83939	HOMOLOGENE	Life-span extension	8
Mus musculus	Cebpa	CEBPA		1050	HOMOLOGENE	Life-span extension	0
Mus musculus	Ghr	GHR		2690	INPARANOID|HOMOLOGENE	Life-span extension	2
Mus musculus	Ghrhr	GHRHR		2692	INPARANOID|HOMOLOGENE	Life-span extension	0
Mus musculus	Igf1r	IGF1R		3480	INPARANOID|HOMOLOGENE	Life-span extension	10
Mus musculus	Pit1	POU1F1		5449	INPARANOID|HOMOLOGENE	Life-span extension	0
Mus musculus	Plau	PLAU		5328	INPARANOID|HOMOLOGENE	Life-span extension	0
Mus musculus	Prop1	PROP1		5626	INPARANOID|HOMOLOGENE	Life-span extension	0
Mus musculus	Shc1	SHC1		6464	INPARANOID|HOMOLOGENE	Life-span extension	21
Mus musculus	Sirt1	SIRT1		23411	INPARANOID|HOMOLOGENE	Life-span extension	1
Homo sapiens	HSPA9B	HSPA9B		3313		Life-span extension	125
Homo sapiens	TERT	TERT		7015		Life-span extension	0
Drosophila melanogaster	Cat	CAT		847	INPARANOID|HOMOLOGENE	Life-span extension	8
Drosophila melanogaster	Cct1	PCYT1A		5130	INPARANOID|HOMOLOGENE	Life-span extension	72
Drosophila melanogaster	Cct1	PCYT1B		9468	INPARANOID	Life-span extension	9
Drosophila melanogaster	cher	FLNA		2316	INPARANOID|HOMOLOGENE	Life-span extension	0
Drosophila melanogaster	cher	FLNB		2317	INPARANOID	Life-span extension	225
Drosophila melanogaster	cher	FLNC		2318	INPARANOID	Life-span extension	157
Drosophila melanogaster	EcR	NR1H2		7376	INPARANOID	Life-span extension	1
Drosophila melanogaster	EcR	NR1H3		10062	INPARANOID|HOMOLOGENE	Life-span extension	0
Drosophila melanogaster	Ef1alpha48D	EEF1A1		1915	INPARANOID|HOMOLOGENE	Life-span extension	114
Drosophila melanogaster	Ef1alpha48D	EEF1A2		1917	INPARANOID	Life-span extension	24
Drosophila melanogaster	Eip71CD	MSRA		4482	INPARANOID	Life-span extension	1
Drosophila melanogaster	fwd	PIK4CB		5298	INPARANOID|HOMOLOGENE	Life-span extension	13
Drosophila melanogaster	hep	MAP2K7		5609	INPARANOID	Life-span extension	12
Drosophila melanogaster	Indy	SLC13A3		64849	INPARANOID	Life-span extension	6
Drosophila melanogaster	Indy	SLC13A1		6561	INPARANOID	Life-span extension	2
Drosophila melanogaster	Indy	SLC13A2		9058	INPARANOID|HOMOLOGENE	Life-span extension	0
Drosophila melanogaster	Indy	SLC13A4		26266	INPARANOID	Life-span extension	0
Drosophila melanogaster	Indy	SLC13A5		284111	INPARANOID	Life-span extension	0
Drosophila melanogaster	InR	INSR		3643	INPARANOID|HOMOLOGENE	Life-span extension	20
Drosophila melanogaster	InR	IGF1R		3480	INPARANOID	Life-span extension	10
Drosophila melanogaster	InR	INSRR		3645	INPARANOID	Life-span extension	1
Drosophila melanogaster	ovo	OVOL1		5017	INPARANOID	Life-span extension	0
Drosophila melanogaster	ovo	ZNF339		58495	INPARANOID	Life-span extension	0
Drosophila melanogaster	p53	TP53		7157	INPARANOID	Life-span extension	0
Drosophila melanogaster	p53	TP73L		8626	INPARANOID	Life-span extension	0
Drosophila melanogaster	p53	TP73		7161	INPARANOID	Life-span extension	0
Drosophila melanogaster	Pcmt	PCMT1		5110	INPARANOID	Life-span extension	10
Drosophila melanogaster	POSH	SH3MD2		57630	INPARANOID|HOMOLOGENE	Life-span extension	31
Drosophila melanogaster	POSH	SH3RF2		153769	INPARANOID	Life-span extension	5
Drosophila melanogaster	puc	DUSP10		11221	HOMOLOGENE	Life-span extension	1
Drosophila melanogaster	Rpd3	HDAC1		3065	INPARANOID	Life-span extension	26
Drosophila melanogaster	Rpd3	HDAC2		3066	INPARANOID|HOMOLOGENE	Life-span extension	26
Drosophila melanogaster	Sir2	SIRT1		23411	INPARANOID	Life-span extension	1
Drosophila melanogaster	Sod	SOD1		6647	INPARANOID|HOMOLOGENE	Life-span extension	9
Drosophila melanogaster	Sod2	SOD2		6648	INPARANOID|HOMOLOGENE	Life-span extension	12
Drosophila melanogaster	VhaSFD	ATP6V1H		51606	INPARANOID|HOMOLOGENE	Life-span extension	6
Caenorhabditis elegans	acl-11	LPAAT-E	AGPAT5	55326	INPARANOID1	Life-span extension	1
Caenorhabditis elegans	aco-2	ACO2		50	INPARANOID1|HOMOLOGENE	Life-span extension	13
Caenorhabditis elegans	age-1	PIK3CB		5291	INPARANOID1|INPARANOID	Life-span extension	9
Caenorhabditis elegans	age-1	PIK3CD		5293	INPARANOID1|INPARANOID	Life-span extension	0
Caenorhabditis elegans	age-1	PIK3CG		5294	INPARANOID1|INPARANOID	Life-span extension	0
Caenorhabditis elegans	age-1	PIK3CA		5290	INPARANOID1|INPARANOID|HOMOLOGENE	Life-span extension	0
Caenorhabditis elegans	akt-1	AKT2		208	INPARANOID1|INPARANOID	Life-span extension	48
Caenorhabditis elegans	akt-1	AKT3		10000	INPARANOID1|INPARANOID	Life-span extension	17
Caenorhabditis elegans	akt-1	AKT1		207	INPARANOID1|INPARANOID|HOMOLOGENE	Life-span extension	6
Caenorhabditis elegans	asb-2	ATP5F1		515	INPARANOID1|INPARANOID	Life-span extension	33
Caenorhabditis elegans	asg-2	ATP5L		10632	INPARANOID1	Life-span extension	0
Caenorhabditis elegans	B0261.4	MRPL47		57129	INPARANOID	Life-span extension	2
Caenorhabditis elegans	C33F10.12	SLC25A3		5250	INPARANOID|HOMOLOGENE	Life-span extension	12
Caenorhabditis elegans	C39E9.1	PI16		221476	INPARANOID	Life-span extension	12
Caenorhabditis elegans	C39E9.1	CRISP2		7180	INPARANOID	Life-span extension	2
Caenorhabditis elegans	C39E9.1	GLIPR1		11010	INPARANOID	Life-span extension	1
Caenorhabditis elegans	C39E9.1	CRISP3		10321	INPARANOID	Life-span extension	0
Caenorhabditis elegans	C39E9.1	CRISP1		167	INPARANOID	Life-span extension	0
Caenorhabditis elegans	C39F7.2	TRIM9		114088	INPARANOID|HOMOLOGENE	Life-span extension	41
Caenorhabditis elegans	C39F7.2	TRIM67		440730	INPARANOID	Life-span extension	0
Caenorhabditis elegans	cco-1	COX5B		1329	INPARANOID1	Life-span extension	6
Caenorhabditis elegans	ceh-18	POU2F3		25833	INPARANOID1|INPARANOID	Life-span extension	0
Caenorhabditis elegans	che-11	KIAA0590	IFT140	9742	INPARANOID1|INPARANOID|HOMOLOGENE	Life-span extension	7
Caenorhabditis elegans	che-13	ESRRBL1		55081	INPARANOID1|INPARANOID|HOMOLOGENE	Life-span extension	87
Caenorhabditis elegans	che-2	KIAA1374	IFT80	57560	INPARANOID1|INPARANOID|HOMOLOGENE	Life-span extension	1
Caenorhabditis elegans	che-3	DNCH2		79659	HOMOLOGENE	Life-span extension	3
Caenorhabditis elegans	clk-1	COQ7		10229	INPARANOID1|INPARANOID|HOMOLOGENE	Life-span extension	1
Caenorhabditis elegans	clk-2	KIAA0683	TELO2	9894	INPARANOID1|INPARANOID	Life-span extension	3
Caenorhabditis elegans	cyc-1	CYC1		1537	INPARANOID1	Life-span extension	3
Caenorhabditis elegans	D1054.8	DHRS10		51171	INPARANOID	Life-span extension	0
Caenorhabditis elegans	D2030.4	NDUFB7		4713	HOMOLOGENE	Life-span extension	3
Caenorhabditis elegans	daf-10	WDR10		55764	INPARANOID|HOMOLOGENE	Life-span extension	3
Caenorhabditis elegans	daf-19	RFX1		5989	INPARANOID1|INPARANOID	Life-span extension	4
Caenorhabditis elegans	daf-19	RFX2		5990	INPARANOID1|INPARANOID|HOMOLOGENE	Life-span extension	2
Caenorhabditis elegans	daf-19	RFX3		5991	INPARANOID1|INPARANOID	Life-span extension	1
Caenorhabditis elegans	daf-2	INSR		3643	INPARANOID1|INPARANOID|HOMOLOGENE	Life-span extension	20
Caenorhabditis elegans	daf-2	IGF1R		3480	INPARANOID1|INPARANOID	Life-span extension	10
Caenorhabditis elegans	daf-2	INSRR		3645	INPARANOID1|INPARANOID	Life-span extension	1
Caenorhabditis elegans	daf-6	PTCHD3	PTR	374308	INPARANOID1|INPARANOID	Life-span extension	0
Caenorhabditis elegans	eat-1	LDB3		11155	INPARANOID1|INPARANOID	Life-span extension	7
Caenorhabditis elegans	eat-1	LIM	PDLIM5	10611	INPARANOID1|INPARANOID	Life-span extension	22
Caenorhabditis elegans	eat-3	OPA1		4976	INPARANOID1|INPARANOID|HOMOLOGENE	Life-span extension	27
Caenorhabditis elegans	eat-6	ATP1A1		476	INPARANOID1|INPARANOID	Life-span extension	95
Caenorhabditis elegans	eat-6	ATP1A3		478	INPARANOID1|INPARANOID	Life-span extension	66
Caenorhabditis elegans	eat-6	ATP1A2		477	INPARANOID1|INPARANOID	Life-span extension	19
Caenorhabditis elegans	eat-6	ATP1A4		480	INPARANOID1|INPARANOID	Life-span extension	0
Caenorhabditis elegans	egl-3	PCSK2		5126	INPARANOID1|INPARANOID|HOMOLOGENE	Life-span extension	1
Caenorhabditis elegans	egl-4	PRKG1		5592	INPARANOID1|INPARANOID|HOMOLOGENE	Life-span extension	0
Caenorhabditis elegans	F08H9.5	LRP10		26020	INPARANOID	Life-span extension	7
Caenorhabditis elegans	F08H9.5	ST7	LRP12	29967	INPARANOID	Life-span extension	6
Caenorhabditis elegans	F08H9.5	LRP3		4037	INPARANOID	Life-span extension	0
Caenorhabditis elegans	F13G3.7	KIAA0446		9673	INPARANOID|HOMOLOGENE	Life-span extension	0
Caenorhabditis elegans	F21H12.1	RBBP5		5929	INPARANOID|HOMOLOGENE	Life-span extension	2
Caenorhabditis elegans	F43G9.1	IDH3A		3419	HOMOLOGENE	Life-span extension	1
Caenorhabditis elegans	F55B11.1	AOX1		316	INPARANOID	Life-span extension	6
Caenorhabditis elegans	F55B11.1	XDH		7498	INPARANOID|HOMOLOGENE	Life-span extension	6
Caenorhabditis elegans	F59B8.2	IDH1		3417	INPARANOID|HOMOLOGENE	Life-span extension	3
Caenorhabditis elegans	gro-1	TRIT1		54802	INPARANOID1|INPARANOID|HOMOLOGENE	Life-span extension	0
Caenorhabditis elegans	hsp-6	HSPA9B		3313	INPARANOID1|HOMOLOGENE	Life-span extension	125
Caenorhabditis elegans	iff-1	EIF5A2		56648	INPARANOID1	Life-span extension	4
Caenorhabditis elegans	iff-1	EIF5A		1984	INPARANOID1|HOMOLOGENE	Life-span extension	4
Caenorhabditis elegans	isp-1	UQCRFS1		7386	INPARANOID1|INPARANOID|HOMOLOGENE	Life-span extension	2
Caenorhabditis elegans	K01C8.7	MFTC	SLC25A32	81034	HOMOLOGENE|INPARANOID	Life-span extension	28
Caenorhabditis elegans	K08E3.5	UGP2		7360	INPARANOID|HOMOLOGENE	Life-span extension	16
Caenorhabditis elegans	K10B4.3	VEPH1		79674	INPARANOID	Life-span extension	0
Caenorhabditis elegans	lbp-7	FABP5		2171	INPARANOID1	Life-span extension	22
Caenorhabditis elegans	lbp-7	FABP4		2167	INPARANOID1	Life-span extension	7
Caenorhabditis elegans	lbp-7	PMP2		5375	INPARANOID1	Life-span extension	2
Caenorhabditis elegans	lbp-7	FABP3		2170	INPARANOID1	Life-span extension	2
Caenorhabditis elegans	lbp-7	FABP7		2173	INPARANOID1	Life-span extension	0
Caenorhabditis elegans	let-363	FRAP1		2475	INPARANOID1|HOMOLOGENE	Life-span extension	59
Caenorhabditis elegans	lrs-2	LARS2		23395	INPARANOID1|INPARANOID|HOMOLOGENE	Life-span extension	0
Caenorhabditis elegans	max-1	PLEKHH1		57475	INPARANOID1|INPARANOID	Life-span extension	20
Caenorhabditis elegans	max-1	KIAA2028	PLEKHH2	130271	INPARANOID1|INPARANOID|HOMOLOGENE	Life-span extension	12
Caenorhabditis elegans	mec-8	RBPMS		11030	INPARANOID1|INPARANOID	Life-span extension	3
Caenorhabditis elegans	mrp-5	ABCC5		10057	INPARANOID1|INPARANOID|HOMOLOGENE	Life-span extension	2
Caenorhabditis elegans	mrp-5	ABCC11		85320	INPARANOID1|INPARANOID	Life-span extension	0
Caenorhabditis elegans	mrp-5	ABCC12		94160	INPARANOID1|INPARANOID	Life-span extension	0
Caenorhabditis elegans	nuc-1	DLAD		58511	HOMOLOGENE	Life-span extension	0
Caenorhabditis elegans	osm-1	SLB		26160	HOMOLOGENE|INPARANOID|INPARANOID1	Life-span extension	5
Caenorhabditis elegans	osm-3	KIF17		57576	INPARANOID1|INPARANOID|HOMOLOGENE	Life-span extension	14
Caenorhabditis elegans	osm-5	TTC10		8100	INPARANOID1|INPARANOID|HOMOLOGENE	Life-span extension	11
Caenorhabditis elegans	osm-6	C20ORF9		51098	INPARANOID1|INPARANOID|HOMOLOGENE	Life-span extension	0
Caenorhabditis elegans	pat-4	ILK		3611	INPARANOID1|INPARANOID|HOMOLOGENE	Life-span extension	11
Caenorhabditis elegans	pat-6	PARVA		55742	INPARANOID1	Life-span extension	7
Caenorhabditis elegans	pat-6	PARVB		29780	INPARANOID1|HOMOLOGENE	Life-span extension	5
Caenorhabditis elegans	pdk-1	PDPK1		5170	INPARANOID1|INPARANOID|HOMOLOGENE	Life-span extension	3
Caenorhabditis elegans	R08E3.3	JM1	CCDC22	28952	INPARANOID	Life-span extension	6
Caenorhabditis elegans	rab-10	RAB10		10890	INPARANOID1|INPARANOID|HOMOLOGENE	Life-span extension	7
Caenorhabditis elegans	rnf-5	RNF5		6048	INPARANOID1	Life-span extension	0
Caenorhabditis elegans	rnf-5	FLJ38628		91445	HOMOLOGENE	Life-span extension	1
Caenorhabditis elegans	sgk-1	SGKL		23678	INPARANOID1|INPARANOID	Life-span extension	9
Caenorhabditis elegans	sgk-1	SGK		6446	INPARANOID1|INPARANOID|HOMOLOGENE	Life-span extension	5
Caenorhabditis elegans	sgk-1	SGK2		10110	INPARANOID1|INPARANOID	Life-span extension	0
Caenorhabditis elegans	sir-2.1	SIRT1		23411	INPARANOID1|INPARANOID|HOMOLOGENE	Life-span extension	1
Caenorhabditis elegans	spt-4	SUPT4H1		6827	INPARANOID1|INPARANOID|HOMOLOGENE	Life-span extension	2
Caenorhabditis elegans	T07A9.8	KIAA0409		23378	INPARANOID|HOMOLOGENE	Life-span extension	1
Caenorhabditis elegans	T09A5.8	HSMPP8		54737	INPARANOID	Life-span extension	26
Caenorhabditis elegans	T20H4.5	NDUFS8		4728	HOMOLOGENE	Life-span extension	3
Caenorhabditis elegans	tax-4	CNGA1		1259	INPARANOID1|HOMOLOGENE	Life-span extension	0
Caenorhabditis elegans	tax-4	CNGA3		1261	INPARANOID1	Life-span extension	1
Caenorhabditis elegans	tax-4	CNGA2		1260	INPARANOID1	Life-span extension	0
Caenorhabditis elegans	tub-1	TULP3		7289	INPARANOID1	Life-span extension	5
Caenorhabditis elegans	tub-1	TUB		7275	INPARANOID1|HOMOLOGENE	Life-span extension	1
Caenorhabditis elegans	tub-1	TULP1		7287	INPARANOID1	Life-span extension	0
Caenorhabditis elegans	ubh-4	UCHL5		51377	INPARANOID1	Life-span extension	6
Caenorhabditis elegans	unc-13	UNC13A		23025	HOMOLOGENE	Life-span extension	68
Caenorhabditis elegans	unc-13	UNC13B		10497	INPARANOID1|INPARANOID	Life-span extension	3
Caenorhabditis elegans	unc-26	SYNJ2		8871	INPARANOID1|INPARANOID	Life-span extension	7
Caenorhabditis elegans	unc-26	SYNJ1		8867	INPARANOID1|INPARANOID|HOMOLOGENE	Life-span extension	5
Caenorhabditis elegans	unc-31	CADPS		8618	INPARANOID1|INPARANOID|HOMOLOGENE	Life-span extension	40
Caenorhabditis elegans	unc-31	CADPS2		93664	INPARANOID1|INPARANOID	Life-span extension	11
Caenorhabditis elegans	unc-32	ATP6V0A1		535	INPARANOID1|HOMOLOGENE	Life-span extension	26
Caenorhabditis elegans	unc-32	ATP6V0A4		50617	INPARANOID1	Life-span extension	6
Caenorhabditis elegans	unc-64	STX1A		6804	INPARANOID1|INPARANOID|HOMOLOGENE	Life-span extension	55
Caenorhabditis elegans	unc-64	STX1B2		112755	INPARANOID1|INPARANOID	Life-span extension	19
Caenorhabditis elegans	unc-76	FEZ1		9638	INPARANOID1|INPARANOID	Life-span extension	50
Caenorhabditis elegans	unc-76	FEZ2		9637	INPARANOID1|INPARANOID|HOMOLOGENE	Life-span extension	6
Caenorhabditis elegans	vit-5	FLJ35107	TPRXL	348825	HOMOLOGENE	Life-span extension	0
Caenorhabditis elegans	W09C5.8	COX4I1		1327	INPARANOID|HOMOLOGENE	Life-span extension	5
Caenorhabditis elegans	W09C5.8	COX4I2		84701	INPARANOID	Life-span extension	0
Caenorhabditis elegans	W09H1.5	MECR	CGI-63	51102	HOMOLOGENE	Life-span extension	0
Caenorhabditis elegans	Y39F10C.1	VMO1	ERGA6350	284013	INPARANOID	Life-span extension	0
Caenorhabditis elegans	Y54E5A.7	RANBP9		10048	INPARANOID	Life-span extension	21
Caenorhabditis elegans	Y54E5A.7	RANBP10		57610	INPARANOID	Life-span extension	6
