# Supplementary material for: A Human Protein Interaction Network Shows Conservation of Aging Processes between Human and Invertebrate Species
Source: PLoS Genet. 2009 Mar 13;5(3):e1000414. doi: 10.1371/journal.pgen.1000414 (PMC2657003; doi:10.1371/journal.pgen.1000414)
Supplement: Table S2 — Longevity Interaction Network. (0.20 MB XLS) [file pgen.1000414.s002.xls]

## Sheet: Sheet1
PROTEIN A	PROTEIN B
ABCC5	AF1Q
ABCC5	ET(B)R-LP-2
ACO2	PRKWNK1
ACO2	ZFR
ACO2	PKD1-LIKE
ACO2	SND1
ACO2	RAD21
ACO2	ING4
ACO2	ZNF398
ACO2	DHX9
ACO2	RAC1
ACO2	ALDOB
ACO2	MADH1
ACO2	GRIPAP1
ACO2	PCYT1A
AKT1	FLJ32949
AKT1	KIAA0372
AKT1	FLJ20343
AKT1	ANKRD24
AKT1	SLC16A4
AKT1	CELSR2
AKT2	HLA-A
AKT2	ARGBP2
AKT2	HLA-B
AKT2	HBA2
AKT2	HLA-C
AKT2	FLJ45455
AKT2	ZNF198
AKT2	HLA-E
AKT2	SDK1
AKT2	ZBTB5
AKT2	NACA
AKT2	NICAL
AKT2	NCK1
AKT2	NCK2
AKT2	SH3MD2
AKT2	PRDM15
AKT2	CTNNA2
AKT2	PDCD6IP
AKT2	APP
AKT2	TMEM19
AKT2	GKAP42
AKT2	TTC14
AKT2	PRG1
AKT2	C10ORF118
AKT2	SHANK3
AKT2	D1S155E
AKT2	SCAM-1
AKT2	LGTN
AKT2	ACTN2
AKT2	COL12A1
AKT2	TRIP11
AKT2	ERBB2IP
AKT2	LAMC1
AKT2	APPL
AKT2	NCAM2
AKT2	TTC3
AKT2	MARK2
AKT2	NRXN1
AKT2	ROCK1
AKT2	ITGB1
AKT2	MYH9
AKT2	NRCAM
AKT2	RBPSUHL
AKT2	MGC15407
AKT2	RASGRP2
AKT2	FNBP4
AKT2	STAT6
AKT2	PML
AKT3	ZNF527
AKT3	D1S155E
AKT3	GTF3C1
AKT3	ARRB2
AKT3	IARS
AKT3	LAMC1
AKT3	MAL2
AKT3	ZNF354C
AKT3	DKFZP564I1922
AKT3	CLIPR-59
AKT3	RPS27
AKT3	UNC13C
AKT3	HCLS1
AKT3	FNBP3
AKT3	UBE2E1
AKT3	HNRPA2B1
AKT3	SPOCK3
AMT	ATF4
AMT	LRP1B
AMT	LOC51061
AOX1	LTF
AOX1	EPHB4
AOX1	SEC24C
AOX1	EFA6R
AOX1	UMOD
AOX1	GRINA
ARHGEF3	IL4R
ARHGEF3	SHC1
ATP1A1	KPNA4
ATP1A1	NUCB1
ATP1A1	BRD4
ATP1A1	TLOC1
ATP1A1	GNAS
ATP1A1	CAMLG
ATP1A1	GOLPH4
ATP1A1	FLJ13710
ATP1A1	CAMTA1
ATP1A1	ACP5
ATP1A1	COL5A1
ATP1A1	KRT8
ATP1A1	SCAMP4
ATP1A1	BAT2
ATP1A1	SFRS12
ATP1A1	DKFZP434H132
ATP1A1	SYNE2
ATP1A1	PRDX5
ATP1A1	MUC5B
ATP1A1	PPP5C
ATP1A1	PKP2
ATP1A1	TRAF6
ATP1A1	DLG2
ATP1A1	ATP1A2
ATP1A1	ATP1A3
ATP1A1	FLNB
ATP1A1	COX7A2L
ATP1A1	SCOTIN
ATP1A1	ME2
ATP1A1	RAD23B
ATP1A1	MLL2
ATP1A1	MLL3
ATP1A1	PERP
ATP1A1	ANKRD25
ATP1A1	LOC150159
ATP1A1	DLD
ATP1A1	PTPN13
ATP1A1	E2F4
ATP1A1	PKM2
ATP1A1	CSPG2
ATP1A1	IGFBP5
ATP1A1	TINF2
ATP1A1	ATP6V0C
ATP1A1	NKTR
ATP1A1	DUSP11
ATP1A1	FCGBP
ATP1A1	MBD5
ATP1A1	KRT18
ATP1A1	C14ORF92
ATP1A1	SDHAL
ATP1A1	MYBL2
ATP1A1	ST13
ATP1A1	NR1
ATP1A1	EPB41L2
ATP1A1	VIM
ATP1A1	NUDT12
ATP1A1	HSPA8
ATP1A1	JMJD3
ATP1A1	LOC284214
ATP1A1	DDX26
ATP1A1	OS-9
ATP1A1	DSG2
ATP1A1	KNS2
ATP1A1	DLST
ATP1A1	KIAA1924
ATP1A1	LGALS3
ATP1A1	PDCD6IP
ATP1A1	EIF2S2
ATP1A1	SLAC2-B
ATP1A1	RAB2L
ATP1A1	CAT
ATP1A1	ACTN4
ATP1A1	QARS
ATP1A1	NRXN1
ATP1A1	FLJ13386
ATP1A1	COL6A3
ATP1A1	JAG1
ATP1A1	MUC2
ATP1A1	FLJ10154
ATP1A1	SEC8L1
ATP1A1	ACTG1
ATP1A1	AKAP9
ATP1A1	SDCBP
ATP1A1	ATP6V1E1
ATP1A1	IGJ
ATP1A1	NONO
ATP1A1	CRMP1
ATP1A1	SPTLC1
ATP1A1	KIF1A
ATP1A1	VCL
ATP1A1	EIF2A
ATP1A1	RGS3
ATP1A1	RAB22A
ATP1A1	STRN3
ATP1A1	ARID1A
ATP1A2	ATP2A2
ATP1A2	TRIP11
ATP1A2	DNAJB6
ATP1A2	SPATA7
ATP1A2	NDP52
ATP1A2	PMP22
ATP1A2	UNC13A
ATP1A2	CACNA1A
ATP1A2	DDX3Y
ATP1A2	KIAA1582
ATP1A2	MGC3123
ATP1A2	KIAA0863
ATP1A2	EPN1
ATP1A2	RTN1
ATP1A2	ATP1A2
ATP1A2	ATP1A3
ATP1A2	PACS1
ATP1A2	ANK3
ATP1A3	KIAA1109
ATP1A3	PHF14
ATP1A3	ARRB2
ATP1A3	MMRN2
ATP1A3	TNPO2
ATP1A3	SCAMP1
ATP1A3	ANKRD17
ATP1A3	TRIO
ATP1A3	NELL1
ATP1A3	AKAP12
ATP1A3	NELL2
ATP1A3	PUM1
ATP1A3	FLJ35171
ATP1A3	PUM2
ATP1A3	KIAA0924
ATP1A3	KIAA1582
ATP1A3	POU2F1
ATP1A3	D1S155E
ATP1A3	N2N
ATP1A3	ZHX1
ATP1A3	PSMD4
ATP1A3	CENTG3
ATP1A3	A2BP1
ATP1A3	MYO10
ATP1A3	DDX18
ATP1A3	HSPH1
ATP1A3	ROCK2
ATP1A3	ITM2A
ATP1A3	KIAA0103
ATP1A3	TNRC4
ATP1A3	LRP1
ATP1A3	KIAA1126
ATP1A3	PSMA3
ATP1A3	NLGN2
ATP1A3	HNRPD
ATP1A3	ZFH4
ATP1A3	SPATA7
ATP1A3	TJP2
ATP1A3	ZBTB4
ATP1A3	MTHFD1
ATP1A3	C9ORF10
ATP1A3	SCA1
ATP1A3	KIAA0582
ATP1A3	C21ORF69
ATP1A3	LGALS3
ATP1A3	EPN1
ATP1A3	CHGA
ATP1A3	LOC284001
ATP1A3	BSN
ATP1A3	ATBF1
ATP1A3	HSPB1
ATP1A3	GCC2
ATP1A3	CHD2
ATP1A3	FLI1
ATP1A3	PTN
ATP1A3	SH3BP5
ATP1A3	KIAA0556
ATP1A3	DRPLA
ATP1A3	P66BETA
ATP1A3	KIAA0913
ATP1A3	KIAA1826
ATP1A3	BCAS1
ATP1A3	ATRN
ATP1A3	STARD9
ATP5F1	FLJ20274
ATP5F1	TOP2B
ATP5F1	MBP
ATP5F1	ATP5H
ATP5F1	BASP1
ATP5F1	PBXIP1
ATP5F1	ARHGEF12
ATP5F1	MGC45441
ATP5F1	KIAA1049
ATP5F1	SEC31L1
ATP5F1	ANKRD11
ATP5F1	CA11
ATP5F1	SRPK2
ATP5F1	EIF4G2
ATP5F1	OSBPL11
ATP5F1	UTRN
ATP5F1	LPHN1
ATP5F1	RPL5
ATP5F1	KIFC2
ATP5F1	ZNF135
ATP5F1	PRDX5
ATP5F1	MRPL47
ATP5F1	LAPTM4A
ATP5F1	KRT20
ATP5F1	FLJ34278
ATP5F1	FLJ22938
ATP5F1	KIAA1007
ATP5F1	GOLGA3
ATP5F1	NKTR
ATP5F1	KIAA1596
ATP5F1	KRT15
ATP5F1	NPM3
ATP5F1	MOPT
ATP6V0A1	DICER1
ATP6V0A1	TOP2B
ATP6V0A1	SRP72
ATP6V0A1	TRIM16
ATP6V0A1	SCAM-1
ATP6V0A1	GAS7
ATP6V0A1	SPRY2
ATP6V0A1	RNF40
ATP6V0A1	MGAT4B
ATP6V0A1	ADAM23
ATP6V0A1	DNAJC7
ATP6V0A1	TTC1
ATP6V0A1	HAX1
ATP6V0A1	HNRPK
ATP6V0A1	SKD3
ATP6V0A1	CRYAB
ATP6V0A1	NFX1
ATP6V0A1	SMARCE1
ATP6V0A1	SYNE2
ATP6V0A1	NAG
ATP6V0A1	PKP1
ATP6V0A1	TAF15
ATP6V0A1	DDEF2
ATP6V0A1	SCG2
ATP6V0A1	STARD9
ATP6V0A1	KPNA1
ATP6V0A4	CTNNA1
ATP6V0A4	APOE
ATP6V0A4	ACOX2
ATP6V0A4	API5
ATP6V0A4	C6ORF18
ATP6V0A4	SEC31L1
ATP6V1H	PSFL
ATP6V1H	MST4
ATP6V1H	GTF2E1
ATP6V1H	ZWINT
ATP6V1H	TPM2
ATP6V1H	SNPH
BRD1	MAGI-3
BRD1	GNB2L1
BRD1	LAMB1
BRD1	FBXL5
BRD1	SEC31L1
BRD1	TRIM50A
BRD1	KIAA0363
BRD1	DEHAL1
BRD1	TLN1
BRD1	ELKS
BRD1	MGC33887
BRD1	KNS2
BRD1	DDX3Y
BRD1	DLST
BRD1	KIAA1007
BRD1	MT2A
BRD1	SHANK3
BRD1	KIAA0240
BRD1	POGZ
BRD1	FDFT1
BRD1	GCC2
BRD1	RAB11-FIP4
BRD1	LOC55580
BRD1	INADL
BRD1	DNAJC6
BRD1	COL4A1
BRD1	APBA2
BRD1	DSP
BRD1	DKFZP434L0117
BRD1	MYO10
BRD1	NRD1
BRD1	PRKDC
BRD1	P66BETA
BRD1	EPS15
BRD1	DARS
BRD1	C6ORF111
BRD1	MUC2
BRD1	CDR1
BRD1	SESTD1
BRD1	SNRPA
BRD1	FLJ40113
BRD1	CSPG6
BRD1	KTN1
BRPF1	FEZ1
BRPF1	RALBP1
BRPF1	DCTN3
BRPF1	ZFH4
BRPF1	BRPF1
BRPF1	CTNNA3
BRPF1	FXR1
BRPF1	KIAA0376
BRPF1	TADA3L
BRPF1	C9ORF81
BRPF3	KPNA4
BRPF3	IMMT
BRPF3	CCNDBP1
BRPF3	FGD6
BRPF3	RINT-1
BRPF3	KIAA1128
BRPF3	DVL3
BRPF3	ARS2
BRPF3	MADD
BRPF3	KIAA1272
CADPS	PSD
CADPS	DKK3
CADPS	FZR1
CADPS	OXCT
CADPS	C6ORF60
CADPS	MRPS27
CADPS	CABLES1
CADPS	ZNF593
CADPS	MTHFD1
CADPS	PTPRN
CADPS	FLJ25422
CADPS	FLJ34512
CADPS	KIAA0565
CADPS	RANBP6
CADPS	LUC7A
CADPS	SPTBN4
CADPS	BIN1
CADPS	HIP1R
CADPS	FLJ13305
CADPS	CADPS
CADPS	HSF2BP
CADPS	DCAMKL1
CADPS	C11ORF23
CADPS	D1S155E
CADPS	FLJ14957
CADPS	MO25
CADPS	MATR3
CADPS	PIK3C2A
CADPS	ACTN2
CADPS	LPHN1
CADPS	RAB7
CADPS	C21ORF70
CADPS	ITSN2
CADPS	URG4
CADPS	FUS
CADPS	FAM3C
CADPS	KTN1
CADPS	GRIN1
CADPS	ARF1
CADPS	NCOR1
CADPS2	NIN
CADPS2	DKK3
CADPS2	CAST
CADPS2	ANKHD1
CADPS2	SEC31L1
CADPS2	SPPL2A
CADPS2	CHGA
CADPS2	MAD1L1
CADPS2	MYH14
CADPS2	LPHN3
CADPS2	ABR
CAT	PAIP1
CAT	NDUFS1
CAT	SECTM1
CAT	ANXA2
CAT	LSM8
CAT	CLDN4
CAT	ZNF289
CDK11	PKD1
CDK11	TPI1
CDK11	PPARBP
CDK11	GLYCTK
CDK11	RPS7
CDK8	YWHAB
CDK8	SFN
CDK8	RYR2
CDK8	PPFIA1
CDK8	GPS2
CNGA3	FLJ10747
CNN1	SMCR7
CNN1	PRDM2
CNN1	KIAA0592
CNN1	FBLN5
CNN1	COL12A1
CNN1	CREBBP
CNN1	HSPG2
CNN3	PHF12
CNN3	CRIM1
CNN3	SEPHS1
CNN3	TSC2
CNN3	EEF2
CNN3	EP400
CNN3	HMGB2
CNN3	FLJ35171
CNN3	GALNT5
CNN3	RPS23
CNN3	C6ORF89
CNN3	TAGLN2
CNN3	RPS27
CNN3	SIPA1L1
CNN3	RDX
CNN3	NCL
CNN3	LAMA4
CNN3	DDX10
CNN3	CHD5
CNN3	THRAP3
CNN3	NEF3
CNN3	GRN
CNN3	PRKDC
CNN3	PTPN13
CNN3	TDRKH
CNN3	SDCBP
CNN3	ITGB8
CNN3	PF6
CNN3	RAP80
CNN3	TAF15
CNN3	DHX30
CNN3	GHITM
CNN3	FXR2
COQ7	FCGBP
COX4I1	ZD52F10
COX4I1	EPN1
COX4I1	SREBF2
COX4I1	THBS1
COX4I1	MDN1
COX5B	SMBP
COX5B	CHAF1B
COX5B	FLJ32642
COX5B	HLA-E
COX5B	GRP58
COX5B	DNAJA1
CRISP2	RPL9
CRISP2	GRK4
CYC1	ALG3
CYC1	MYB
CYC1	C4A
DNCH2	FLJ12592
DNCH2	EIF3S8
DNCH2	NUP98
DPYD	SDCCAG33
DUSP10	MAPK14
EDEM1	P66BETA
EDEM1	VAV2
EEF1A1	COL1A2
EEF1A1	COG3
EEF1A1	CR1
EEF1A1	VTI1A
EEF1A1	CRIM1
EEF1A1	PACSIN1
EEF1A1	KCNJ15
EEF1A1	PDE4DIP
EEF1A1	RPL6
EEF1A1	LARP
EEF1A1	ETS2
EEF1A1	SREBF2
EEF1A1	SFRS11
EEF1A1	ZNF141
EEF1A1	PLOD3
EEF1A1	GDI1
EEF1A1	KIAA0674
EEF1A1	KIAA0853
EEF1A1	UBE2D3
EEF1A1	IDI1
EEF1A1	DDEF2
EEF1A1	MMP8
EEF1A1	RPL36A
EEF1A1	RPL22
EEF1A1	ANK2
EEF1A1	ZNF259
EEF1A1	UBE2Q
EEF1A1	FLJ43808
EEF1A1	ATM
EEF1A1	GABRD
EEF1A1	MSN
EEF1A1	ANXA2
EEF1A1	FLJ13611
EEF1A1	LAMC2
EEF1A1	DRE1
EEF1A1	LENG8
EEF1A1	SMT3H2
EEF1A1	PLIN
EEF1A1	BDP1
EEF1A1	PTPN13
EEF1A1	HSPH1
EEF1A1	PEPP2
EEF1A1	DDX19
EEF1A1	USF2
EEF1A1	GPX1
EEF1A1	TERF2
EEF1A1	CELSR2
EEF1A1	SLCO4C1
EEF1A1	ACTR10
EEF1A1	C14ORF119
EEF1A1	KIAA0140
EEF1A1	CNOT4
EEF1A1	ATP6V0C
EEF1A1	DPYSL2
EEF1A1	DPYSL3
EEF1A1	DNER
EEF1A1	PSMD13
EEF1A1	ARGBP2
EEF1A1	NCOA7
EEF1A1	RRBP1
EEF1A1	HNRPC
EEF1A1	SIAHBP1
EEF1A1	KIAA0540
EEF1A1	ATF4
EEF1A1	ACADVL
EEF1A1	UTRN
EEF1A1	SGKL
EEF1A1	CYR61
EEF1A1	MGC874
EEF1A1	SDPR
EEF1A1	TAX1BP1
EEF1A1	SLC11A2
EEF1A1	RPL23A
EEF1A1	NUP214
EEF1A1	MKI67
EEF1A1	THRB
EEF1A1	ARHE
EEF1A1	EPN1
EEF1A1	TFAM
EEF1A1	DMN
EEF1A1	LOC92689
EEF1A1	CLU
EEF1A1	SRP54
EEF1A1	MRP63
EEF1A1	SMCR8
EEF1A1	MYST4
EEF1A1	HCFC1
EEF1A1	PPGB
EEF1A1	ZNF20
EEF1A1	SLC27A2
EEF1A1	PLAGL1
EEF1A1	ITGAL
EEF1A1	STK11
EEF1A1	ZNF24
EEF1A1	PPP4R1
EEF1A1	KLHDC2
EEF1A1	SFRS1
EEF1A1	PTRF
EEF1A1	CPSF1
EEF1A1	ITGB1
EEF1A1	COBL
EEF1A1	ITGB4
EEF1A1	RAB3A
EEF1A1	LOC283820
EEF1A1	UBA2
EEF1A1	DENR
EEF1A1	NONO
EEF1A1	FNBP3
EEF1A1	CDC14B
EEF1A1	KIAA0303
EEF1A1	RPS6
EEF1A1	GATM
EEF1A1	RPL15
EEF1A1	RAB22A
EEF1A2	N2N
EEF1A2	FLNB
EEF1A2	NOTCH2
EEF1A2	ADAM23
EEF1A2	TTS-2.2
EEF1A2	CA11
EEF1A2	BAZ2A
EEF1A2	NEF3
EEF1A2	LOC339324
EEF1A2	ECM1
EEF1A2	LOC387680
EEF1A2	NELL1
EEF1A2	NELL2
EEF1A2	LCN7
EEF1A2	CELSR2
EEF1A2	HRD1
EEF1A2	KIAA0767
EEF1A2	FLJ30046
EEF1A2	RNF111
EEF1A2	DKFZP761D221
EEF1A2	DOC1
EEF1A2	EGFL4
EEF1A2	ZNF259
EEF1A2	PRICKLE1
EEF1G	STRN4
EEF1G	FLOT2
EEF1G	KIAA0992
EEF1G	SYAP1
EEF1G	KIF5C
EEF1G	PTPRF
EEF1G	LAMB2
EEF1G	SLC26A3
EEF1G	C8ORF4
EEF1G	EEF2
EEF1G	KRT8
EEF1G	SF3A3
EEF1G	UAP1
EEF1G	PRDX3
EEF1G	LIG1
EEF1G	ABLIM1
EEF1G	AKAP13
EEF1G	PRKWNK4
EEF1G	KIAA0924
EEF1G	NAG
EEF1G	AP2B1
EEF1G	RLF
EEF1G	RPL22
EEF1G	KIAA0240
EEF1G	POU2F2
EEF1G	ACIN1
EEF1G	EEF1B2
EEF1G	TNFAIP8
EEF1G	BC-2
EEF1G	TRIP11
EEF1G	CKMT1
EEF1G	KIAA1228
EEF1G	GRP58
EEF1G	PECI
EEF1G	ANXA6
EEF1G	PSMD2
EEF1G	G1P2
EEF1G	MT3
EEF1G	COL4A1
EEF1G	LOC54499
EEF1G	PPIB
EEF1G	BDP1
EEF1G	CCNG1
EEF1G	CSRP2
EEF1G	PRKDC
EEF1G	MAP3K7IP2
EEF1G	CTSZ
EEF1G	TPM1
EEF1G	BDG29
EEF1G	FUS
EEF1G	GNAO1
EEF1G	HLA-DRA
EEF1G	RPS19
EEF1G	CSPG6
EEF1G	KIAA0140
EEF1G	TGM4
EEF1G	TXNIP
EEF1G	KRT15
EEF1G	S100A10
EEF1G	DPYSL3
EEF1G	C13ORF7
EEF1G	UBCE7IP5
EEF1G	BHLHB2
EEF1G	NUMA1
EEF1G	LRP1
EEF1G	C14ORF92
EEF1G	C20ORF14
EEF1G	C9ORF83
EEF1G	CLMN
EEF1G	NCOA6
EEF1G	LRP4
EEF1G	GAS7
EEF1G	PRKR
EEF1G	FGB
EEF1G	PNUTL2
EEF1G	PBEF1
EEF1G	EU-HMTASE1
EEF1G	RANBP2
EEF1G	HNRPM
EEF1G	HEG
EEF1G	EEF1D
EEF1G	DMD
EEF1G	EEF1G
EEF1G	BMPR1A
EEF1G	CHD1L
EEF1G	CEP1
EEF1G	ZNF234
EEF1G	ACAT1
EEF1G	RPS27
EEF1G	LTF
EEF1G	NIP30
EEF1G	MAPK8IP2
EEF1G	NOB1P
EEF1G	QARS
EEF1G	SQSTM1
EEF1G	RAB2
EEF1G	PANX2
EEF1G	TTC3
EEF1G	SDCCAG8
EEF1G	CRIP2
EEF1G	PTRF
EEF1G	KIAA1536
EEF1G	LOC387680
EEF1G	ARHGAP21
EEF1G	TNRC15
EEF1G	ACTG1
EEF1G	SBDS
EEF1G	ZNF423
EEF1G	SQRDL
EEF1G	MYH11
EEF1G	KIF1C
EEF1G	GTF2I
EEF1G	C6ORF209
EEF1G	FLJ20280
EIF2A	PILRA
EIF2A	NAP1L1
EIF2A	NCL
EIF2A	TAF15
EIF2A	DOCK2
EIF2A	AMPD2
EIF2A	GASP
EIF5A	PDCD11
EIF5A	PTPRS
EIF5A	FLJ10154
EIF5A	EIF5A
EIF5A2	TNRC6
EIF5A2	MAP3K5
EIF5A2	COPB
EIF5A2	PYCR2
ESRRBL1	APOE
ESRRBL1	RGS6
ESRRBL1	OLFM1
ESRRBL1	KIF5A
ESRRBL1	ARHGEF11
ESRRBL1	MCRS1
ESRRBL1	PACSIN2
ESRRBL1	NACSIN
ESRRBL1	MAD1L1
ESRRBL1	RSN
ESRRBL1	UBTF
ESRRBL1	DIXDC1
ESRRBL1	GOLGIN-67
ESRRBL1	PPP1R13B
ESRRBL1	LMNB1
ESRRBL1	TMPIT
ESRRBL1	SEC10L1
ESRRBL1	PCM1
ESRRBL1	SRP72
ESRRBL1	ATP5H
ESRRBL1	API5
ESRRBL1	FLJ20366
ESRRBL1	KIAA1229
ESRRBL1	MYH2
ESRRBL1	APOL6
ESRRBL1	CGN
ESRRBL1	ZNF587
ESRRBL1	DNM2
ESRRBL1	MYH7
ESRRBL1	SMARCC2
ESRRBL1	CYLN2
ESRRBL1	MAP3K7IP2
ESRRBL1	APXL
ESRRBL1	CSPG6
ESRRBL1	DKFZP761A078
ESRRBL1	KRT18
ESRRBL1	IMMT
ESRRBL1	TGS
ESRRBL1	GAS7
ESRRBL1	RRBP1
ESRRBL1	MAP4K4
ESRRBL1	SHRML
ESRRBL1	VIM
ESRRBL1	TBC1D3
ESRRBL1	TLN1
ESRRBL1	DDX5
ESRRBL1	SETDB1
ESRRBL1	SMC2L1
ESRRBL1	TADA3L
ESRRBL1	CMYA5
ESRRBL1	DES
ESRRBL1	PFAS
ESRRBL1	RYBP
ESRRBL1	BAG1
ESRRBL1	OCLN
ESRRBL1	ESRRBL1
ESRRBL1	TRAPPC4
ESRRBL1	TFEB
ESRRBL1	TSPYL1
ESRRBL1	C10ORF30
ESRRBL1	KRT20
ESRRBL1	RFP
ESRRBL1	WASF3
ESRRBL1	TSPYL4
ESRRBL1	MT2A
ESRRBL1	MBP
ESRRBL1	PPL
ESRRBL1	GCC2
ESRRBL1	KIAA0157
ESRRBL1	UACA
ESRRBL1	LAMA4
ESRRBL1	LOC51244
ESRRBL1	TFIP11
ESRRBL1	C10ORF78
ESRRBL1	CDC42BPA
ESRRBL1	KIAA0194
ESRRBL1	C13ORF22
ESRRBL1	RAD50
ESRRBL1	CEBPZ
ESRRBL1	MGC45562
ESRRBL1	LDLR
ESRRBL1	SPAG5
ESRRBL1	TRAD
ESRRBL1	SESTD1
ESRRBL1	CKAP4
ESRRBL1	KIAA1033
ESRRBL1	KTN1
FABP3	NRAP
FABP3	CHD6
FABP4	SFPQ
FABP4	ZNF423
FABP4	NDUFS8
FABP4	NCL
FABP4	MMRN2
FABP4	BTBD5
FABP4	BIRC3
FABP5	FLII
FABP5	D1S155E
FABP5	CORTBP2
FABP5	LOC257106
FABP5	GORASP2
FABP5	YAP
FABP5	CAPNS1
FABP5	HLA-DRB1
FABP5	C1ORF16
FABP5	C1ORF24
FABP5	CKB
FABP5	CHD4
FABP5	KIAA0355
FABP5	SORBS1
FABP5	DKFZP434K1421
FABP5	STOML2
FABP5	ATP8B1
FABP5	TDRD7
FABP5	TERF1
FABP5	HYPB
FABP5	LOC132671
FABP5	KIAA0117
FEZ1	EKI1
FEZ1	MAP1A
FEZ1	MTND6
FEZ1	C9ORF86
FEZ1	EFCBP1
FEZ1	RPL3
FEZ1	TNKS
FEZ1	UPF3B
FEZ1	OS-9
FEZ1	PRKWNK1
FEZ1	CGI-85
FEZ1	RPS15A
FEZ1	SPARCL1
FEZ1	SMARCD3
FEZ1	KIAA0907
FEZ1	SVIL
FEZ1	GLTSCR2
FEZ1	CTNNA1
FEZ1	FLJ23754
FEZ1	PDCD6IP
FEZ1	LOC23117
FEZ1	HIP1R
FEZ1	CPOX
FEZ1	EIF3S10
FEZ1	MORF4L2
FEZ1	MDC1
FEZ1	PRKAR1A
FEZ1	MY048
FEZ1	NCL
FEZ1	KIAA0513
FEZ1	MAPK8IP2
FEZ1	TRIP10
FEZ1	ACTN2
FEZ1	TRIM28
FEZ1	PRNP
FEZ1	GABRA1
FEZ1	DOCK6
FEZ1	SPTB
FEZ1	LOC285331
FEZ1	MLL
FEZ1	AKAP5
FEZ1	ACTG1
FEZ1	FNBP1
FEZ1	MIRAB13
FEZ1	CTNNB1
FEZ1	KIF1C
FEZ1	GRIN1
FEZ1	MGC3162
FEZ1	SCOC
FEZ2	OS-9
FEZ2	KIAA1407
FEZ2	C2ORF3
FEZ2	MTRF1
FEZ2	KIF3B
FEZ2	FLJ36090
FLJ10074	LIP8
FLJ10074	RBM8A
FLJ10074	HNRPC
FLJ10074	CEP1
FLJ10378	DMD
FLJ10378	PTPRA
FLJ10378	VAV2
FLJ10378	SREBF2
FLJ10378	NEDL1
FLJ10378	CCNI
FLJ10378	HNRPA2B1
FLJ10378	CCNG1
FLJ10378	MBD5
FLJ10378	CCNG2
FLJ38628	HIP2
FLNB	TES
FLNB	RPS9
FLNB	PABPC1
FLNB	HLA-A
FLNB	IK
FLNB	HLA-B
FLNB	C14ORF78
FLNB	CENTB2
FLNB	MCP
FLNB	C1QBP
FLNB	RAD21
FLNB	STAU
FLNB	TXNL
FLNB	NACA
FLNB	EIF4G2
FLNB	FAT
FLNB	DSCR1L1
FLNB	IL17RE
FLNB	PC4
FLNB	CHEK2
FLNB	SFRS11
FLNB	SH3MD1
FLNB	ABLIM2
FLNB	ANKIB1
FLNB	A2M
FLNB	C3
FLNB	ENC1
FLNB	SCG3
FLNB	SHANK3
FLNB	POU2F1
FLNB	BECN1
FLNB	D1S155E
FLNB	CLTA
FLNB	ARHGDIA
FLNB	PECI
FLNB	SAMHD1
FLNB	LAMC1
FLNB	LMAN1
FLNB	KIAA0284
FLNB	TIMP3
FLNB	FLJ35036
FLNB	SLC1A3
FLNB	LTBP1
FLNB	LOC339324
FLNB	PAPPA
FLNB	MAP3K7IP2
FLNB	SLC20A2
FLNB	FALZ
FLNB	STK4
FLNB	PCBP1
FLNB	EPAS1
FLNB	IFRD1
FLNB	PCBP2
FLNB	FLJ32130
FLNB	ATP1B1
FLNB	C14ORF92
FLNB	ACSL3
FLNB	ARGBP2
FLNB	C20ORF14
FLNB	HSPA1A
FLNB	SYP
FLNB	GATA3
FLNB	HSPA1B
FLNB	EIF3S4
FLNB	PIGR
FLNB	USP22
FLNB	LNX2
FLNB	COL3A1
FLNB	CUBN
FLNB	SRC
FLNB	DDX5
FLNB	SRF
FLNB	APBB3
FLNB	RANBP1
FLNB	BOC
FLNB	HNRPA1
FLNB	BBS2
FLNB	ITGA1
FLNB	HEG
FLNB	P38IP
FLNB	ITGA2
FLNB	CLSTN1
FLNB	ITGA5
FLNB	SYTL2
FLNB	PMP22
FLNB	KLF4
FLNB	GLUL
FLNB	GPR155
FLNB	MYST3
FLNB	CHD4
FLNB	RAB36
FLNB	C2ORF3
FLNB	PPM1F
FLNB	EIF3S6IP
FLNB	SH3BP4
FLNB	SMPDL3A
FLNB	APG4B
FLNB	HIPK3
FLNB	ITGB1
FLNB	MGC17330
FLNB	NUP153
FLNB	RPL10
FLNB	MFTC
FLNB	ASK
FLNB	VCL
FLNB	RPL12
FLNB	FMR1
FLNB	CKAP4
FLNB	RNF7
FLNB	MGC15730
FLNB	SNW1
FLNB	COL1A1
FLNB	CORTBP2
FLNB	KIAA1109
FLNB	CAMK1G
FLNB	RORA
FLNB	COL11A2
FLNB	PRMT3
FLNB	ANKRD11
FLNB	MTRF1L
FLNB	TRIP6
FLNB	PRKAB1
FLNB	BTF3
FLNB	LOC51255
FLNB	GPS2
FLNB	IGSF4B
FLNB	WAC
FLNB	KLHL2
FLNB	NDST2
FLNB	H1F0
FLNB	DC-UBP
FLNB	BLNK
FLNB	NFKB1
FLNB	HNRPUL1
FLNB	RPL23
FLNB	ATM
FLNB	RNF10
FLNB	ATP2B2
FLNB	FLNB
FLNB	RPL28
FLNB	FLNC
FLNB	HTATIP
FLNB	CAPZA1
FLNB	DVL3
FLNB	PDZK8
FLNB	NPAT
FLNB	C20ORF45
FLNB	SYNPO
FLNB	RNF19
FLNB	PRKCSH
FLNB	MLL4
FLNB	IGSF4
FLNB	MGEA5
FLNB	PTPN12
FLNB	SF3B2
FLNB	WSB1
FLNB	MAP2K1IP1
FLNB	FBN1
FLNB	NMI
FLNB	HELSNF1
FLNB	PRSS3
FLNB	C11ORF9
FLNB	MTCO2
FLNB	DCTN4
FLNB	ENO2
FLNB	RPS27A
FLNB	CTNNB1
FLNB	DOC1
FLNB	PPP1R9B
FLNB	AZGP1
FLNB	RPL31
FLNB	LRP1
FLNB	GAD1
FLNB	GTF2E1
FLNB	HSPA4
FLNB	HSPA5
FLNB	MYBPC1
FLNB	IQGAP1
FLNB	FLJ12716
FLNB	SETDB1
FLNB	KIF21A
FLNB	MYLK
FLNB	ARCN1
FLNB	STOML2
FLNB	TDG
FLNB	RASA1
FLNB	SAP18
FLNB	PRPF8
FLNB	AIP1
FLNB	FLJ20308
FLNB	DAG1
FLNB	UBA52
FLNB	LGALS4
FLNB	KIAA2002
FLNB	SSFA2
FLNB	DGKZ
FLNB	SPRED1
FLNB	GRSP1
FLNB	CALR
FLNB	PKD1-LIKE
FLNB	DNAJB11
FLNB	MAP3K7
FLNB	PLS3
FLNB	ACTN4
FLNB	HCFC1
FLNB	AKAP1
FLNB	PXK
FLNB	PTK7
FLNB	MUC1
FLNB	ZNF28
FLNB	MAP4
FLNB	MUC2
FLNB	PCDH1
FLNB	PPP1R3F
FLNB	FMN2
FLNB	ODZ2
FLNB	F13A1
FLNB	MS4A6A
FLNB	BEXL1
FLNB	SERTAD2
FLNB	HDLBP
FLNB	RPS6
FLNB	IRLB
FLNC	HLA-A
FLNC	GNB2L1
FLNC	HYAL3
FLNC	PTPRF
FLNC	GSTP1
FLNC	TIMM44
FLNC	TXNL
FLNC	PTPRJ
FLNC	RPL5
FLNC	PRKWNK1
FLNC	IL17RE
FLNC	AKAP12
FLNC	SH3MD1
FLNC	SAST
FLNC	KIAA1728
FLNC	ATP5B
FLNC	C3
FLNC	CEACAM1
FLNC	RANBP10
FLNC	CLTA
FLNC	OSBPL2
FLNC	HSPD1
FLNC	LMAN1
FLNC	LTBP3
FLNC	MAP3K7IP2
FLNC	MYH9
FLNC	TNS
FLNC	MLL
FLNC	PTPNS1
FLNC	FALZ
FLNC	MGC45873
FLNC	MAN1A1
FLNC	JAM2
FLNC	ATP1B2
FLNC	ACSL6
FLNC	RPH3A
FLNC	PIGR
FLNC	LOC374676
FLNC	NR2C1
FLNC	CUBN
FLNC	VIM
FLNC	NRP1
FLNC	PSME3
FLNC	DMTF1
FLNC	ARAP3
FLNC	ITGA1
FLNC	CLSTN1
FLNC	PLCG1
FLNC	CLSTN3
FLNC	ACADM
FLNC	PMP22
FLNC	RANBP9
FLNC	OGT
FLNC	182-FIP
FLNC	RPL7A
FLNC	SYT1
FLNC	LOC92689
FLNC	CGI-119
FLNC	ANLN
FLNC	CDH5
FLNC	FLJ20635
FLNC	KIAA1245
FLNC	C2ORF3
FLNC	FLJ10006
FLNC	FLJ30473
FLNC	SMARCA1
FLNC	SH3BP4
FLNC	RHOF
FLNC	KIRREL3
FLNC	SORBS1
FLNC	NRXN2
FLNC	YWHAQ
FLNC	NFE2L1
FLNC	UBP1
FLNC	FOSB
FLNC	MYH10
FLNC	RPL10
FLNC	RNF6
FLNC	FLJ90430
FLNC	MTND1
FLNC	TXN
FLNC	CAMK1G
FLNC	DJ971N18.2
FLNC	MTND5
FLNC	SEZ6L
FLNC	GNAS
FLNC	BIK
FLNC	HSPG2
FLNC	TNFRSF19L
FLNC	SDCBP2
FLNC	C14ORF43
FLNC	C21ORF5
FLNC	ZNF506
FLNC	FLJ10099
FLNC	RPL23
FLNC	TNKS2
FLNC	RNF13
FLNC	FLNC
FLNC	HTATIP
FLNC	CAPZA1
FLNC	C10ORF90
FLNC	SYNPO
FLNC	SNX9
FLNC	KIFAP3
FLNC	COL14A1
FLNC	CENTG1
FLNC	CALM1
FLNC	C19ORF13
FLNC	HELSNF1
FLNC	CDH13
FLNC	TPM2
FLNC	PRSS3
FLNC	XTP2
FLNC	IGFBP5
FLNC	CNOT3
FLNC	SPOCK3
FLNC	RPL31
FLNC	LRP1
FLNC	FHL3
FLNC	C1S
FLNC	EPB41L3
FLNC	HSPA8
FLNC	P25
FLNC	PNUTL2
FLNC	PTGES2
FLNC	RASA1
FLNC	SVIL
FLNC	HNRPU
FLNC	AIP1
FLNC	ZNF236
FLNC	UBA52
FLNC	TSPYL1
FLNC	DMN
FLNC	KIAA2002
FLNC	LGALS4
FLNC	SNRP70
FLNC	C19ORF7
FLNC	MGC3047
FLNC	SNX13
FLNC	FKSG17
FLNC	GTF3C1
FLNC	HSPB1
FLNC	KIAA0261
FLNC	LAMP2
FLNC	PIK3C2A
FLNC	RNPC2
FLNC	VAPB
FLNC	ACTN4
FLNC	MAP4
FLNC	FMN2
FLNC	MAP7
FLNC	ACTG1
FLNC	KIAA1576
FLNC	ETV6
FLNC	HDLBP
FLNC	ZNF248
FRAP1	IMMT
FRAP1	HCMOGT-1
FRAP1	FLJ39502
FRAP1	HARS
FRAP1	STIP1
FRAP1	OXCT
FRAP1	VIM
FRAP1	PACSIN2
FRAP1	GPS2
FRAP1	PDE4DIP
FRAP1	ZNF597
FRAP1	PISD
FRAP1	SHAX3
FRAP1	PAK2
FRAP1	MAPKAPK2
FRAP1	ELP4
FRAP1	SMC6L1
FRAP1	SRP14
FRAP1	SH3GLB1
FRAP1	RPS27
FRAP1	PPP5C
FRAP1	PPP1R13B
FRAP1	GLTSCR2
FRAP1	LTF
FRAP1	AP2B1
FRAP1	BICD1
FRAP1	ZNF506
FRAP1	SLC4A1AP
FRAP1	GOLGA3
FRAP1	TEBP
FRAP1	ARNT2
FRAP1	SCG3
FRAP1	REPS2
FRAP1	CLTA
FRAP1	OXR1
FRAP1	PPFIA1
FRAP1	FYCO1
FRAP1	FLJ13615
FRAP1	SLC25A6
FRAP1	DSP
FRAP1	EIF3S6IP
FRAP1	NF2
FRAP1	SERPINB6
FRAP1	ANGPTL2
FRAP1	GPSM2
FRAP1	DKFZP564F0522
FRAP1	TPR
FRAP1	FNBP3
FRAP1	ARS2
FRAP1	PDK2
FRAP1	KTN1
FRAP1	TAF7
FRAP1	CUL3
FRAP1	IL13RA1
FRAP1	VEST1
FRAP1	SART3
FRAP1	ABR
FRAP1	HYPK
FRAP1	KRT18
GALE	HNRPDL
GALE	RPS2
GALE	RPL17
GALE	NPM1
GALE	ITGAE
GALE	LAMA3
GALE	ANKRD26
GALE	HNRPU
GCN1L1	ARFD1
GCN1L1	MYC
GCN1L1	HIVEP2
GCN1L1	LZTS2
GCN1L1	MCAM
GCN1L1	RPS2
GCN1L1	ZNF262
GCN1L1	KAB
GCN1L1	RPEL1
GCN1L1	ARAP3
GCN1L1	FLJ23186
GCN1L1	CSH1
GCN1L1	RPL5
GCN1L1	SLC4A10
GHR	FGB
GHR	ALB
GLIPR1	DOCK7
GNA11	SKD3
GNA11	KIAA1109
GNA11	PRKWNK2
GNA11	SRGAP2
GNA11	ZFR
GNA11	MRTF-B
GNA11	NCOR1
GNAI1	OCIA
GNAI1	APPL
GNAI1	LOC374676
GNAI1	LOC123169
GNAI2	FLJ21174
GNAI3	PA2G4
GNAI3	NDUFS5
GNAO1	NUCB1
GNAO1	HSPA1B
GNAO1	RPL19
GNAO1	PSMA3
GNAO1	NUCB2
GNAO1	MTND5
GNAO1	RNPS1
GNAO1	DNAJB6
GNAO1	ZBTB4
GNAO1	TLN1
GNAO1	HSPA8
GNAO1	ARHGEF18
GNAO1	APC
GNAO1	KIAA1509
GNAO1	RAP1GA1
GNAO1	LOC134218
GNAO1	PRKWNK1
GNAO1	NELL2
GNAO1	RSHL2
GNAO1	PIK3R1
GNAO1	MCAM
GNAO1	EFEMP1
GNAO1	CEP2
GNAO1	PDCD6IP
GNAO1	SHANK3
GNAO1	D1S155E
GNAO1	TRIP12
GNAO1	APBA1
GNAO1	APBA2
GNAO1	FRMPD2
GNAO1	MLL3
GNAO1	PRNP
GNAO1	PTPN11
GNAO1	FLJ13386
GNAO1	C20ORF178
GNAO1	GPSM1
GNAO1	GPSM2
GNAO1	CKIP-1
GNAO1	AGRN
GNAO1	GPSM3
GNAO1	FLJ36090
GNAO1	FLJ10159
GNAO1	FNBP3
GNAO1	PNLIP
GNAO1	OTUB1
GNAO1	KIAA0140
GNAO1	ATP6V0C
GNAO1	KIAA0599
GNAO1	MLLT4
GNAQ	NDP52
GNAQ	C13ORF7
GNAZ	DNAJC7
HDAC1	KIAA1972
HDAC1	TXNL2
HDAC1	MYO1D
HDAC1	MPZL1
HDAC1	MAP1B
HDAC1	LRPAP1
HDAC1	P66ALPHA
HDAC1	MYST3
HDAC1	STAU
HDAC1	PPGB
HDAC1	PB1
HDAC1	KRT8
HDAC1	ADPRTL1
HDAC1	C9ORF123
HDAC1	WFS1
HDAC1	CMKOR1
HDAC1	DMD
HDAC1	LUC7A
HDAC1	MUC5B
HDAC1	ENO1
HDAC1	NOL1
HDAC1	DDX3Y
HDAC1	CTSB
HDAC1	COBRA1
HDAC1	HECA
HDAC1	CDYL
HDAC10	SMARCC2
HDAC10	DSP
HDAC10	NICAL
HDAC10	HECTD1
HDAC2	SNX1
HDAC2	MRPS14
HDAC2	TJP1
HDAC2	C1ORF17
HDAC2	CAP1
HDAC2	NACA
HDAC2	LENG8
HDAC2	SMARCA2
HDAC2	CCDC7
HDAC2	TNKS1BP1
HDAC2	EEF1D
HDAC2	CCDC9
HDAC2	MCM2
HDAC2	RB1
HDAC2	ZFR
HDAC2	PPAP2B
HDAC2	UBE2D2
HDAC2	RNF2
HDAC2	PREP
HDAC2	CHN2
HDAC2	A2M
HDAC2	GOLGA4
HDAC2	TTR
HDAC2	ANK3
HDAC2	KRT18
HDAC2	MI-ER1
HDAC6	SEC23B
HDAC6	TBX3
HDAC6	MYO3A
HDAC6	ARC92
HDAC6	MRPS15
HDAC6	EIF5B
HDAC6	FLJ10665
HDAC6	SYNPO
HDAC6	SCD
HDAC6	UBB
HDAC6	MLL3
HDAC6	OAZ1
HDAC6	GPS2
HDAC6	KIAA1194
HDAC6	KIAA1462
HDAC6	CHP
HDAC6	ZFP36L2
HDAC6	TRPM1
HDAC6	LOC284361
HDAC6	ZFR
HDAC6	DENR
HDAC6	H1F0
HDAC6	PTPRN2
HDAC6	RPS2
HDAC6	ABCE1
HDAC6	GABARAP
HDAC6	NUMBL
HDAC6	LOC375616
HDAC6	SELB
HDAC6	DKFZP761B0514
HK1	MEIS1
HK1	C3ORF6
HK1	LUC7A
HK1	RRBP1
HK1	FHL5
HK1	FUS
HK1	PLXNB1
HK1	RNF2
HK1	RCN3
HK1	DNAH11
HK1	FILIP1
HK1	KIAA1764
HK1	KRT8
HK1	C14ORF92
HK2	POLR2A
HK2	MATR3
HK2	RPS15
HK2	BIRC1
HK2	SUCLG2
HK2	DNAJC8
HK2	NACA
HK2	SNRP70
HK2	RPL5
HSMPP8	ZNF9
HSMPP8	ARGBP2
HSMPP8	LRP2
HSMPP8	SNCA
HSMPP8	CSEN
HSMPP8	PLEKHK1
HSMPP8	SEC15L1
HSMPP8	AHR
HSMPP8	HNRPK
HSMPP8	HIPK2
HSMPP8	GGA3
HSMPP8	ZFP36L1
HSMPP8	ZFP106
HSMPP8	FLJ00332
HSMPP8	RYBP
HSMPP8	RPS15
HSMPP8	HSMPP8
HSMPP8	PSFL
HSMPP8	EPN2
HSMPP8	ASB1
HSMPP8	HCBP6
HSMPP8	FLJ30046
HSMPP8	KIF1C
HSMPP8	TCERG1
HSMPP8	EIF2B5
HSMPP8	FLJ33674
HSPA9B	SSA2
HSPA9B	SYAP1
HSPA9B	ARHGEF12
HSPA9B	TBCA
HSPA9B	PTTG1
HSPA9B	AFTIPHILIN
HSPA9B	ANKRD12
HSPA9B	ARHGEF18
HSPA9B	EIF4G2
HSPA9B	PTPRN
HSPA9B	ELAC2
HSPA9B	PRKWNK2
HSPA9B	MOG
HSPA9B	DKFZP434H132
HSPA9B	LOC90410
HSPA9B	NDFIP1
HSPA9B	NT5C2L1
HSPA9B	TTC14
HSPA9B	ZNF258
HSPA9B	NCAG1
HSPA9B	RPL22
HSPA9B	POU2F1
HSPA9B	KIAA1115
HSPA9B	HYOU1
HSPA9B	TNKS2
HSPA9B	OK/SW-CL.56
HSPA9B	USP11
HSPA9B	TNC
HSPA9B	KIAA2026
HSPA9B	ARHGDIA
HSPA9B	HLA-DRB1
HSPA9B	PSMD2
HSPA9B	HSPD1
HSPA9B	RBM16
HSPA9B	ITSN1
HSPA9B	CSH2
HSPA9B	FKBP5
HSPA9B	SF3B2
HSPA9B	KHSRP
HSPA9B	MYH9
HSPA9B	ARNT
HSPA9B	NUP133
HSPA9B	KIAA0102
HSPA9B	TPM4
HSPA9B	C9ORF41
HSPA9B	DCTN6
HSPA9B	SLCO4C1
HSPA9B	AXIN2
HSPA9B	SR140
HSPA9B	SART1
HSPA9B	MBD3
HSPA9B	C6ORF153
HSPA9B	EPAS1
HSPA9B	ALDH3A2
HSPA9B	SRPR
HSPA9B	KIAA0143
HSPA9B	FCGBP
HSPA9B	ATP1B1
HSPA9B	C14ORF92
HSPA9B	LRP2
HSPA9B	HDAC9
HSPA9B	SAFB
HSPA9B	NFIA
HSPA9B	HNRPF
HSPA9B	DSC2
HSPA9B	FLJ12572
HSPA9B	FLJ22624
HSPA9B	TLN2
HSPA9B	CD164L1
HSPA9B	DDX21
HSPA9B	GOT2
HSPA9B	ETAA16
HSPA9B	RBM27
HSPA9B	CASP8
HSPA9B	DDX24
HSPA9B	EEF1D
HSPA9B	RYBP
HSPA9B	OS-9
HSPA9B	GP5
HSPA9B	DDX27
HSPA9B	ADD3
HSPA9B	SVH
HSPA9B	HADHB
HSPA9B	THRA
HSPA9B	GRLF1
HSPA9B	THRB
HSPA9B	HNRPU
HSPA9B	RPS27
HSPA9B	LGALS3
HSPA9B	DMN
HSPA9B	FLJ23861
HSPA9B	PEX5
HSPA9B	MT2A
HSPA9B	SULF2
HSPA9B	SCRIB
HSPA9B	TRA1
HSPA9B	GCC1
HSPA9B	MAL2
HSPA9B	VPS13C
HSPA9B	CHD5
HSPA9B	MADD
HSPA9B	SON
HSPA9B	EHD1
HSPA9B	EWSR1
HSPA9B	MGC15875
HSPA9B	SSNA1
HSPA9B	POM121
HSPA9B	ZFR
HSPA9B	PTK9
HSPA9B	TNIP2
HSPA9B	ITGB4
HSPA9B	SYNPO2
HSPA9B	UBA2
HSPA9B	PIP
HSPA9B	DKFZP547I048
HSPA9B	C3F
HSPA9B	NEDL2
HSPA9B	SPTLC2
HSPA9B	HDLBP
HSPA9B	CDC2L1
HSPA9B	ZNF532
HSPA9B	PML
HSPA9B	RPS7
HSPA9B	ANKS1
HSPA9B	FLOT1
IDH1	CGI-150
IDH1	VCP
IDH1	CELSR2
IDH3A	PCYT1A
IGF1R	MRIP2
IGF1R	EBI3
IGF1R	ADAM15
IGF1R	DDX5
IGF1R	RAD23B
IGF1R	EGFL4
IGF1R	HIPK1
IGF1R	HNRPA2B1
IGF1R	LOC284001
IGF1R	HSPG2
ILK	PCDHGC5
ILK	LOC339692
ILK	C1S
ILK	NAPA
ILK	CAP350
ILK	LIMS1
ILK	RFP
ILK	LIMS2
ILK	ANKRD17
ILK	TXNDC7
ILK	PDCD4
INSR	GABRD
INSR	PLEKHH1
INSR	ATF4
INSR	SH3BP2
INSR	TRAP1
INSR	MLL3
INSR	TCIRG1
INSR	CCRK
INSR	A2BP1
INSR	LARP
INSR	AGRN
INSR	CGGBP1
INSR	FUS
INSR	HERPUD1
INSR	ZC3HDC3
INSR	MYT1L
INSR	TCERG1
INSR	ANK2
INSR	PPP1R16B
INSR	TRIM3
INSRR	GRIK5
JM1	CSPG6
JM1	KRT8
JM1	KIAA1078
JM1	FLJ37970
JM1	CHSY1
JM1	JM1
KIAA0409	PSFL
KIAA0590	SIPA1
KIAA0590	SFRS2
KIAA0590	LPHN1
KIAA0590	EIF4G3
KIAA0590	XTP1
KIAA0590	LAMB1
KIAA0590	ISL1
KIAA0683	LOC92154
KIAA0683	TTC3
KIAA0683	MJD
KIAA0931	UQCRB
KIAA1374	SLIT3
KIAA2028	PLEKHB1
KIAA2028	C4ORF9
KIAA2028	CTNNA3
KIAA2028	CLPTM1
KIAA2028	BCAS2
KIAA2028	XPOT
KIAA2028	WDR33
KIAA2028	SH3BP4
KIAA2028	LPHN1
KIAA2028	RBM10
KIAA2028	PSMC1
KIAA2028	PHLDB1
KIF17	KIF17
KIF17	LRP4
KIF17	CAMK2G
KIF17	RPS17
KIF17	FNBP1
KIF17	FLJ46481
KIF17	JMY
KIF17	VIM
KIF17	FNBP3
KIF17	ZNF398
KIF17	A2LP
KIF17	MAEA
KIF17	NASP
KIF17	LOC114928
LARP	NCOR2
LARP	PABPC1
LARP	KPNA3
LARP	TOP2B
LARP	IK
LARP	KIF5A
LARP	ARHGEF11
LARP	KIF5C
LARP	C1QBP
LARP	PSMC1
LARP	SMPD1
LARP	ANKRD11
LARP	NACA
LARP	KIAA1183
LARP	SF3A1
LARP	PCTK3
LARP	RPL6
LARP	LARP
LARP	VPS39
LARP	SPARCL1
LARP	DDX3Y
LARP	EPS8L2
LARP	GOLGA4
LARP	CCT7
LARP	VWF
LARP	TTC14
LARP	HNRPUL1
LARP	TUBA6
LARP	PNN
LARP	NAP1L1
LARP	SLC25A1
LARP	FLJ20366
LARP	LAMR1
LARP	ERBP
LARP	LOC348938
LARP	APPL
LARP	SHMT2
LARP	CALM2
LARP	MYO10
LARP	CCNG1
LARP	CSH1
LARP	CCNG2
LARP	ITSN2
LARP	CSH2
LARP	LMO4
LARP	C6ORF111
LARP	P4HB
LARP	KIAA1737
LARP	GOLGB1
LARP	PPP1R9A
LARP	TCERG1
LARP	PPP1R9B
LARP	ELF1
LARP	PTMA
LARP	SNIP
LARP	RPL35
LARP	NOLA1
LARP	CLCN6
LARP	FLJ12178
LARP	MT1J
LARP	RABEP1
LARP	VIK
LARP	EIF3S9
LARP	DDX5
LARP	CTNNBL1
LARP	HSPA8
LARP	KIAA0363
LARP	FAM38A
LARP	ANKRD1
LARP	CEP2
LARP	MYO18A
LARP	POLE3
LARP	PIAS1
LARP	SIPA1L2
LARP	DMN
LARP	EFA6R
LARP	CCNI
LARP	GPI
LARP	MAPK8IP3
LARP	YWHAG
LARP	PLXNB1
LARP	CCNT2
LARP	GAPD
LARP	NEXN
LARP	HIPK2
LARP	NEF3
LARP	SGTA
LARP	TNIP2
LARP	RPS3
LARP	MKRN1
LARP	WARS
LASS2	SOCS3
LASS2	DKFZP434C0328
LASS2	EFEMP1
LASS2	SATB1
LASS2	LOC284001
LASS2	TDE1
LASS2	C5R1
LASS4	C10ORF28
LASS6	RPS27
LDB3	RPS27
LDB3	FLJ10159
LDB3	SV2A
LDB3	HIVEP2
LDB3	BAG3
LDB3	ZNF248
LDB3	RICS
LIM	RRBP1
LIM	JMJD2C
LIM	LRPPRC
LIM	HT014
LIM	ACTN4
LIM	SLC25A6
LIM	HSPA8
LIM	DKFZP564M182
LIM	GRSF1
LIM	KIF21B
LIM	PAI-RBP1
LIM	LOC119587
LIM	ZNF222
LIM	YME1L1
LIM	SERPINE2
LIM	PUM2
[truncated: 1,272 more rows]
