# Supplementary material for: A Human Protein Interaction Network Shows Conservation of Aging Processes between Human and Invertebrate Species
Source: PLoS Genet. 2009 Mar 13;5(3):e1000414. doi: 10.1371/journal.pgen.1000414 (PMC2657003; doi:10.1371/journal.pgen.1000414)
Supplement: Table S3 — Significant expression changes in genes encoding Longevity Network proteins. (0.19 MB XLS) [file pgen.1000414.s003.xls]

## Sheet: All longevity homologs
target	geometric ratio	p-value	B-H FDR	accession	symbol
GI_5174742-S	0.79883	6.64e-11	1.84e-08	NM_006003.1	UQCRFS1
GI_7019372-S	1.77154	1.26e-10	1.84e-08	NM_005102.1	FEZ2
GI_28178824-S	0.790239	1.06e-09	1.03e-07	NM_005896.2	IDH1
GI_5453713-S	1.49177	1.9e-09	1.38e-07	NM_006457.1	LIM
GI_42560238-S	0.668187	4.91e-09	2.86e-07	NM_002733.2	PRKAG1
GI_10938020-S	0.637776	8.8e-09	4.27e-07	NM_004102.2	FABP3
GI_31543817-S	1.46012	1.46e-08	6.06e-07	NM_003722.3	TP73L
GI_20127599-S	0.734397	4.73e-08	1.72e-06	NM_021244.2	RRAGD
GI_28178835-S	0.608099	9.78e-07	3.16e-05	NM_005530.2	IDH3A
GI_34305290-S	0.756519	1.13e-06	3.3e-05	NM_006913.2	RNF5
GI_19743876-S	1.21734	1.48e-06	3.92e-05	NM_002918.2	RFX1
GI_41055988-S	1.17875	1.95e-06	4.72e-05	NM_017520.2	HSMPP8
GI_19913417-S	1.29195	2.71e-06	6.06e-05	NM_005177.2	ATP6V0A1
GI_25168266-A	1.36308	4.06e-06	8.43e-05	NM_170709.1	SGKL
GI_17105402-I	1.22123	6.17e-06	0.0001137	NM_005103.3	FEZ1
GI_4758605-S	1.20948	6.36e-06	0.0001137	NM_004517.1	ILK
GI_25453469-S	1.33918	6.9e-06	0.0001137	NM_001402.4	EEF1A1
GI_31377847-S	0.829723	7.25e-06	0.0001137	NM_017988.2	FLJ10074
GI_7662001-S	1.15374	7.42e-06	0.0001137	NM_014674.1	EDEM1
GI_37541532-S	1.1887	9.97e-06	0.0001451	XM_041191.5	KIAA0931
GI_33695094-S	1.27204	1.2e-05	0.000166	NM_016131.2	RAB10
GI_17017985-S	0.853708	1.33e-05	0.0001719	NM_001861.2	COX4I1
GI_25453470-S	1.1856	1.36e-05	0.0001719	NM_001958.2	EEF1A2
GI_21536330-I	1.16143	1.92e-05	0.0002327	NM_144728.1	DUSP10
GI_4503746-S	1.27374	5.57e-05	0.0006482	NM_001457.1	FLNB
GI_22749146-S	1.63616	6.19e-05	0.0006928	NM_152550.1	SH3RF2
GI_10864030-S	1.41746	0.0001128	0.001191	NM_021220.1	ZNF339
GI_4503744-S	1.55465	0.0001146	0.001191	NM_001456.1	FLNA
GI_29568100-S	0.818654	0.0001567	0.0015725	NM_006476.3	ATP5L
GI_37544681-S	1.63109	0.0001812	0.0017574	XM_116936.2	LOC196541
GI_5032100-S	1.21203	0.0002037	0.0019117	NM_005688.1	ABCC5
GI_19924298-S	0.881099	0.0002378	0.0021627	NM_004958.2	FRAP1
GI_6031191-A	0.871583	0.000327	0.0028281	NM_005888.1	SLC25A3
GI_32698739-S	0.904521	0.0003449	0.0028281	NM_020870.1	SH3MD2
GI_13027637-S	0.862149	0.0003469	0.0028281	NM_006759.2	UGP2
GI_12621918-S	1.44237	0.0003499	0.0028281	NM_003186.2	TAGLN
GI_29826286-I	0.833505	0.0003723	0.0029282	NM_020409.2	MRPL47
GI_17017987-S	0.884605	0.0004314	0.0033036	NM_001862.2	COX5B
GI_21359866-S	0.890508	0.0005479	0.0040884	NM_001916.2	CYC1
GI_18860830-A	0.852287	0.0007176	0.0052205	NM_130831.1	OPA1
GI_6598319-S	1.18357	0.0007621	0.0054091	NM_001159.2	AOX1
GI_33946323-S	0.905151	0.000991	0.0068659	NM_002069.4	GNAI1
GI_28872793-S	1.14613	0.0013453	0.0091041	NM_004364.2	CEBPA
GI_21361564-S	0.877971	0.0017779	0.0117582	NM_001688.2	ATP5F1
GI_42718010-S	0.93511	0.0019038	0.0120827	NM_005140.1	CNGA2
GI_19743882-I	0.906353	0.00191	0.0120827	NM_002919.2	RFX3
GI_4502922-S	1.22802	0.0026178	0.0155839	NM_001839.1	CNN3
GI_21264368-I	1.13174	0.0026235	0.0155839	NM_139131.1	NUP98
GI_6031191-I	0.848245	0.0026241	0.0155839	NM_005888.1	SLC25A3
GI_4501866-S	0.853012	0.0030786	0.0179176	NM_001098.1	ACO2
GI_33186924-S	0.801666	0.0032447	0.018514	NM_016203.2	PRKAG2
GI_39812281-S	0.898885	0.0035085	0.0195774	NM_004134.4	HSPA9B
GI_4505774-I	1.16737	0.0035656	0.0195774	NM_002635.1	SLC25A3
GI_4759181-S	1.07105	0.0045363	0.0240108	NM_004603.1	STX1A
GI_5803140-S	1.15449	0.0045381	0.0240108	NM_006867.1	RBPMS
GI_27499680-S	1.11665	0.004873	0.0245551	XM_045792.8	GCN1L1
GI_21687176-S	0.93664	0.0048878	0.0245551	NM_145313.1	RASGEF1A
GI_13259538-S	0.914349	0.0048941	0.0245551	NM_012331.2	MSRA
GI_20127527-S	0.843842	0.0050011	0.0246665	NM_013327.2	PARVB
GI_42659581-S	1.10563	0.0055941	0.0271316	XM_370652.2	DNCH2
GI_45237192-S	0.877289	0.0063131	0.0301168	NM_014655.1	KIAA0446
GI_34485723-A	1.1195	0.0080496	0.0377812	NM_004985.3	KRAS2
GI_4502744-S	0.907325	0.0091482	0.042256	NM_001260.1	CDK8
GI_44662837-S	1.0988	0.0097708	0.0444268	NM_000481.2	AMT
GI_7706752-S	0.867939	0.0106415	0.0476413	NM_015984.1	UCHL5
GI_25168260-A	1.08864	0.0112172	0.0494576	NM_170693.1	SGK2
GI_5453891-S	0.904478	0.0128957	0.0560095	NM_006218.1	PIK3CA
GI_22749128-S	1.06195	0.0135074	0.0577953	NM_152545.1	RASGEF1B
GI_37546901-S	1.07965	0.013704	0.0577953	XM_059415.4	KIAA2028
GI_14591916-S	1.09039	0.0157374	0.0654226	NM_001028.2	RPS25
GI_4504040-S	1.18907	0.0174282	0.0714309	NM_002070.1	GNAI2
GI_40538735-S	1.0778	0.0197681	0.0798962	NM_020850.1	RANBP10
GI_13435392-A	0.915018	0.0202218	0.08061	NM_003252.2	TIAL1
GI_38176153-S	1.1622	0.0221689	0.0869638	NM_006377.2	UNC13B
GI_4506056-I	0.940572	0.0224134	0.0869638	NM_002731.1	PRKACB
GI_19913419-A	1.04525	0.0246206	0.0942709	NM_130840.1	ATP6V0A4
GI_38569462-S	0.808456	0.0271356	0.102551	NM_012250.3	RRAS2
GI_4885060-S	0.895938	0.0281189	0.103558	NM_005163.1	AKT1
GI_15812219-S	1.08147	0.0281325	0.103558	NM_000993.2	RPL31
GI_29543554-I	0.952308	0.0284696	0.103558	NM_052978.2	TRIM9
GI_32967608-S	0.943901	0.0290133	0.104233	NM_022444.3	SLC13A1
GI_5803150-S	1.06951	0.0296659	0.105278	NM_006851.1	GLIPR1
GI_41327728-S	0.920306	0.0309964	0.108674	NM_004368.2	CNN2
GI_34222150-S	1.10621	0.0320228	0.109236	NM_001299.3	CNN1
GI_22218344-S	1.08627	0.0321034	0.109236	NM_147190.1	LASS5
GI_45120120-S	0.955393	0.0322829	0.109236	NM_172069.1	KIAA2028
GI_5729849-S	0.94778	0.0330749	0.11063	NM_006496.1	GNAI3
GI_32490558-S	1.10321	0.0342297	0.113192	NM_014045.2	LRP10
GI_31543437-S	0.873595	0.0375758	0.121208	NM_002730.2	PRKACA
GI_8051628-A	1.07842	0.0378416	0.121208	NM_006064.2	RRAGB
GI_42476001-S	0.955619	0.0379034	0.121208	NM_182629.2	FLJ35107
GI_6715585-S	0.95133	0.0386702	0.122315	NM_001626.2	AKT2
GI_39777590-S	0.936981	0.0404081	0.126438	NM_022829.3	SLC13A3
GI_37577152-S	1.06019	0.0424607	0.131448	NM_144699.1	ATP1A4
GI_10190665-I	1.06045	0.0431292	0.132111	NM_020632.1	ATP6V0A4
GI_4507658-S	1.04619	0.0443815	0.134531	NM_003292.1	TPR
GI_4504036-S	1.09917	0.0472911	0.141873	NM_002067.1	GNA11
GI_30154359-S	0.901985	0.0491946	0.146078	XM_084376.6	LDB3
GI_20336226-A	0.960773	0.0508785	0.14921	NM_016225.2	RHD
GI_21264368-A	1.06092	0.0512748	0.14921	NM_139131.1	NUP98
GI_4557596-S	0.795802	0.0529195	0.152471	NM_001458.1	FLNC
GI_29826278-A	0.928976	0.0595696	0.169949	NM_177972.1	TUB
GI_25168262-S	0.797085	0.0617617	0.174492	NM_005627.2	SGK
GI_34147551-S	0.84521	0.0623931	0.174581	NM_001970.3	EIF5A
GI_20336243-S	1.03292	0.065795	0.182346	NM_002594.2	PCSK2
GI_34147725-I	0.961982	0.0712031	0.190989	NM_003029.3	SHC1
GI_37546863-S	1.06272	0.0712579	0.190989	XM_114272.2	SLB
GI_19923513-S	1.04554	0.0714606	0.190989	NM_018010.2	ESRRBL1
GI_19743883-A	0.95867	0.0719638	0.190989	NM_134428.1	RFX3
GI_20555412-S	1.07268	0.0724897	0.190989	XM_166450.1	BRPF3
GI_34147331-S	1.08481	0.0730494	0.190989	NM_015324.2	KIAA0409
GI_17105402-A	0.942728	0.0735079	0.190989	NM_005103.3	FEZ1
GI_17402881-I	1.04039	0.0780247	0.200441	NM_058248.1	DLAD
GI_45580725-S	0.951464	0.0792273	0.200441	NM_002073.2	GNAZ
GI_13435392-I	0.961056	0.0795871	0.200441	NM_003252.2	TIAL1
GI_4504390-A	0.922426	0.0799009	0.200441	NM_000188.1	HK1
GI_19923288-S	1.0878	0.0821446	0.204308	NM_005026.2	PIK3CD
GI_4505014-S	1.07987	0.0847032	0.205651	NM_002333.1	LRP3
GI_4557640-S	0.920606	0.0847287	0.205651	NM_001527.1	HDAC2
GI_13775598-S	1.09271	0.0848044	0.205651	NM_012238.3	SIRT1
GI_31542866-S	1.05501	0.0923699	0.222146	NM_022157.2	RRAGC
GI_10835241-S	0.950464	0.0968104	0.230917	NM_006258.1	PRKG1
GI_17999525-S	1.06973	0.0982194	0.232373	NM_032609.2	COX4I2
GI_4505694-S	1.05649	0.0997996	0.234207	NM_002613.1	PDPK1
GI_4757865-S	1.03556	0.101129	0.235428	NM_004634.1	BRPF1
GI_4557874-S	1.0629	0.102517	0.236764	NM_000110.2	DPYD
GI_4505370-S	0.929919	0.108051	0.247582	NM_002496.1	NDUFS8
GI_21237724-S	1.05564	0.111186	0.252774	NM_002649.2	PIK3CG
GI_40806198-I	1.0326	0.115154	0.258575	NM_145185.2	MAP2K7
GI_10835186-S	0.905455	0.115515	0.258575	NM_000636.1	SOD2
GI_25168260-I	1.0395	0.11729	0.260544	NM_170693.1	SGK2
GI_4506522-S	0.969047	0.121809	0.268534	NM_000324.1	RHAG
GI_8051626-I	1.03337	0.134233	0.293698	NM_016656.1	RRAGB
GI_4885538-S	0.95879	0.139765	0.30352	NM_005389.1	PCMT1
GI_34447230-S	1.06703	0.142747	0.306645	NM_004670.2	PAPSS2
GI_4502914-S	0.965527	0.143777	0.306645	NM_000087.1	CNGA1
GI_19743883-I	1.03731	0.144365	0.306645	NM_134428.1	RFX3
GI_4557580-S	0.894028	0.146507	0.307473	NM_001444.1	FABP5
GI_4557578-S	0.871126	0.146869	0.307473	NM_001442.1	FABP4
GI_31795545-S	1.03742	0.14794	0.307504	NM_012450.2	SLC13A4
GI_9945333-S	0.96142	0.154228	0.317388	NM_000403.2	GALE
GI_30061566-I	0.944898	0.154877	0.317388	NM_018078.2	FLJ10378
GI_4502270-S	1.05695	0.160878	0.327381	NM_000702.1	ATP1A2
GI_34452712-I	1.02664	0.165589	0.334628	NM_183394.1	CADPS
GI_42544229-S	0.958084	0.168935	0.337323	NM_003324.3	TULP3
GI_4504394-S	1.03479	0.169241	0.337323	NM_002115.1	HK3
GI_25453475-S	1.04495	0.171028	0.338565	NM_001404.3	EEF1G
GI_13128863-S	1.03842	0.18155	0.356967	NM_006044.2	HDAC6
GI_32307162-I	1.03418	0.184421	0.360179	NM_181690.1	AKT3
GI_41393569-S	0.966131	0.188109	0.364932	NM_032019.4	HDAC10
GI_44889476-I	1.03032	0.193116	0.372164	NM_203446.1	SYNJ1
GI_11321641-S	1.04169	0.199289	0.381534	NM_014577.1	BRD1
GI_42660303-S	0.966034	0.205967	0.391162	XM_375087.1	PLEKHH1
GI_4507356-S	1.08254	0.207007	0.391162	NM_003564.1	TAGLN2
GI_21729887-A	0.899727	0.209871	0.394016	NM_145188.1	ABCC12
GI_34452714-I	0.974953	0.226369	0.422266	NM_003716.2	CADPS
GI_40255241-S	1.02852	0.234343	0.434355	NM_000454.3	SOD1
GI_34147579-S	1.0408	0.236411	0.435416	NM_006570.3	RRAGA
GI_33859842-I	0.970796	0.238498	0.436357	NM_183001.1	SHC1
GI_29826284-A	0.896508	0.241278	0.436357	NM_177988.1	MRPL47
GI_9506400-S	0.948463	0.241751	0.436357	NM_019555.1	ARHGEF3
GI_8400737-S	1.02656	0.243163	0.436357	NM_000546.2	TP53
GI_40385863-S	1.03659	0.24442	0.436357	NM_020816.1	KIF17
GI_34222360-S	1.04787	0.257301	0.456552	NM_000701.5	ATP1A1
GI_13435393-I	0.976899	0.260819	0.45999	NM_022333.1	TIAL1
GI_19923815-S	1.02946	0.263218	0.461424	NM_018222.2	PARVA
GI_16554624-A	1.02526	0.26972	0.469992	NM_052990.1	WDR10
GI_40254862-S	1.02947	0.278058	0.481637	NM_015076.2	CDK11
GI_37549750-S	1.02681	0.281902	0.483464	XM_044155.2	KIAA0446
GI_33187364-S	0.969191	0.287018	0.483464	NM_020390.5	EIF5A2
GI_37548613-S	1.01991	0.287357	0.483464	XM_027915.8	KIF17
GI_16418378-S	0.98226	0.288356	0.483464	NM_052874.1	STX1B2
GI_33695118-S	1.04069	0.288727	0.483464	NM_005443.3	PAPSS1
GI_9966890-S	0.975443	0.289081	0.483464	NM_020407.1	RHBG
GI_25168259-I	0.974088	0.294079	0.489011	NM_016276.3	SGK2
GI_36054052-S	1.23735	0.296875	0.490855	NM_001446.3	FABP7
GI_7705345-S	0.967598	0.329064	0.538555	NM_016111.1	KIAA0683
GI_41352689-S	0.975453	0.329425	0.538555	NM_015340.3	LARS2
GI_21314738-S	0.971942	0.336069	0.546347	NM_030780.2	MFTC
GI_7657408-S	0.97978	0.346575	0.560296	NM_014352.1	POU2F3
GI_17105401-I	1.03334	0.348883	0.560911	NM_022549.2	FEZ1
GI_6715609-S	1.02088	0.35718	0.571095	NM_003322.2	TULP1
GI_29826280-I	1.0201	0.372165	0.591804	NM_003320.3	TUB
GI_4505808-S	1.01924	0.387842	0.613381	NM_002651.1	PIK4CB
GI_20127497-S	1.05595	0.390044	0.613529	NM_006270.2	RRAS
GI_4507310-S	0.971508	0.394107	0.616587	NM_003168.1	SUPT4H1
GI_27477737-S	0.982791	0.39837	0.619924	XM_028413.6	KIAA1374
GI_8394043-S	1.05409	0.410743	0.635778	NM_017431.1	PRKAG3
GI_4506978-S	0.981701	0.414952	0.638486	NM_003984.1	SLC13A2
GI_31542850-S	0.979074	0.416881	0.638486	NM_004297.2	GNA14
GI_15149473-I	0.982564	0.419612	0.639304	NM_033151.2	ABCC11
GI_31657139-S	0.985011	0.423009	0.641123	NM_014215.1	INSRR
GI_30061568-I	1.02594	0.431883	0.651181	NM_032239.2	FLJ10378
GI_25453483-S	1.02425	0.45744	0.684755	NM_016138.3	COQ7
GI_41281684-I	0.980846	0.458857	0.684755	NM_138736.1	GNAO1
GI_30061564-A	1.02122	0.466974	0.68887	NM_178043.1	FLJ10378
GI_4505954-S	1.01549	0.468541	0.68887	NM_000306.1	POU1F1
GI_15619014-S	1.0158	0.468716	0.68887	NM_002732.2	PRKACG
GI_10567815-I	0.983328	0.474789	0.694289	NM_020988.1	GNAO1
GI_11761625-I	1.02375	0.48777	0.709705	NM_021908.1	ST7
GI_5031892-S	1.02991	0.490563	0.710218	NM_005693.1	NR1H3
GI_39812377-S	0.972523	0.497706	0.716992	NM_005493.2	RANBP9
GI_21536334-I	0.978374	0.515637	0.736766	NM_007207.3	DUSP10
GI_44921605-A	0.985953	0.516496	0.736766	NM_003895.2	SYNJ1
GI_4759137-S	0.986733	0.526114	0.742014	NM_004173.1	SLC7A4
GI_25121983-A	0.984243	0.527756	0.742014	NM_170609.1	CRISP1
GI_29543553-I	1.02021	0.530187	0.742014	NM_015163.3	TRIM9
GI_21729875-A	0.984719	0.530713	0.742014	NM_145186.1	ABCC11
GI_45592958-S	1.02497	0.536253	0.742014	NM_007078.1	LDB3
GI_5174674-S	1.01502	0.536486	0.742014	NM_006061.1	CRISP3
GI_32455253-A	1.01752	0.539705	0.742014	NM_013384.3	LASS2
GI_40806188-S	1.03088	0.540574	0.742014	NM_000189.4	HK2
GI_4506056-A	0.983583	0.544034	0.743258	NM_002731.1	PRKACB
GI_4826969-S	0.971267	0.552536	0.748524	NM_005057.1	RBBP5
GI_15991826-I	0.986712	0.555394	0.748524	NM_033496.1	HK1
GI_4826947-S	0.986909	0.555606	0.748524	NM_005044.1	PRKX
GI_29826278-I	0.987838	0.560711	0.751921	NM_177972.1	TUB
GI_23503318-S	1.01738	0.566808	0.756611	NM_153370.1	PI16
GI_34147725-A	1.02098	0.570237	0.757712	NM_003029.3	SHC1
GI_16357469-S	1.01124	0.577468	0.763833	NM_001254.2	CDC6
GI_22027521-I	1.01653	0.580938	0.764946	NM_144499.1	GNAT1
GI_22027519-A	0.990564	0.584116	0.765665	NM_000172.2	GNAT1
GI_7661843-S	0.9845	0.590842	0.771009	NM_014008.1	JM1
GI_4504390-I	0.985378	0.604658	0.785516	NM_000188.1	HK1
GI_32307162-A	0.990333	0.614325	0.794527	NM_181690.1	AKT3
GI_19923326-S	1.02232	0.62489	0.804615	NM_005863.2	NET1
GI_38201699-A	0.990992	0.632415	0.810717	NM_198254.1	TERT
GI_20336218-A	1.01139	0.644253	0.82227	NM_138616.1	RHCE
GI_16554620-I	0.98916	0.651034	0.827297	NM_052985.1	WDR10
GI_21361201-S	1.01218	0.65843	0.833057	NM_004845.2	PCYT1B
GI_20336224-I	0.987622	0.668374	0.841978	NM_016124.2	RHD
GI_13128859-S	0.986474	0.672955	0.844095	NM_004964.2	HDAC1
GI_15967158-A	1.00896	0.682849	0.852829	NM_033507.1	GCK
GI_41281446-S	1.00975	0.687934	0.855508	NM_014714.2	KIAA0590
GI_7706682-S	1.00921	0.703599	0.865975	NM_016321.1	RHCG
GI_9257259-S	0.990031	0.705141	0.865975	NM_000379.2	XDH
GI_13375716-S	0.991886	0.705278	0.865975	NM_024552.1	LASS4
GI_19913421-I	0.989399	0.711199	0.867797	NM_130841.1	ATP6V0A4
GI_10047091-S	1.00821	0.714462	0.867797	NM_013259.1	NP25
GI_4507670-S	0.992719	0.716982	0.867797	NM_003296.1	CRISP2
GI_4557883-S	1.01846	0.72041	0.867797	NM_000208.1	INSR
GI_30061564-I	1.00789	0.722226	0.867797	NM_178043.1	FLJ10378
GI_31343532-S	0.993437	0.72613	0.867797	NM_177550.2	SLC13A5
GI_4503992-S	1.02229	0.727637	0.867797	NM_000163.1	GHR
GI_30520372-S	1.00879	0.736424	0.871908	NM_017954.7	CADPS2
GI_21536332-A	1.0231	0.737573	0.871908	NM_144729.1	DUSP10
GI_5453893-S	1.01408	0.744776	0.871908	NM_006219.1	PIK3CB
GI_17402881-A	0.992906	0.746945	0.871908	NM_058248.1	DLAD
GI_32306540-S	0.987269	0.748044	0.871908	NM_017646.3	TRIT1
GI_34452710-A	1.00623	0.749062	0.871908	NM_183393.1	CADPS
GI_39725633-S	0.987022	0.764658	0.882533	NM_015315.2	LARP
GI_4557013-S	1.01753	0.765273	0.882533	NM_001752.1	CAT
GI_25121981-I	0.9938	0.767288	0.882533	NM_001131.2	CRISP1
GI_34303927-S	1.00501	0.773196	0.885827	NM_152296.2	ATP1A3
GI_15967157-I	0.994116	0.778667	0.888597	NM_000162.2	GCK
GI_4505862-S	1.02179	0.784129	0.889259	NM_002658.1	PLAU
GI_25168264-I	1.00571	0.78536	0.889259	NM_013257.3	SGKL
GI_31543384-S	0.992562	0.793265	0.894729	NM_005017.2	PCYT1A
GI_15991832-I	0.994911	0.801952	0.898219	NM_033500.1	HK1
GI_38570157-S	0.993991	0.802533	0.898219	NM_004561.2	OVOL1
GI_11761623-A	0.98986	0.819586	0.913396	NM_018412.2	ST7
GI_4502916-S	0.994877	0.82237	0.913396	NM_001298.1	CNGA3
GI_15967160-I	1.00474	0.83339	0.922116	NM_033508.1	GCK
GI_34485724-I	1.00541	0.841458	0.922585	NM_033360.2	KRAS2
GI_32307164-I	0.996102	0.842825	0.922585	NM_005465.3	AKT3
GI_33519471-S	0.991807	0.843325	0.922585	NM_004146.4	NDUFB7
GI_31542782-S	0.994086	0.847687	0.923884	NM_152267.2	FLJ38628
GI_33636737-I	0.991821	0.851394	0.924461	NM_182948.1	PRKACB
GI_16753226-S	0.99485	0.863104	0.933693	NM_000970.2	RPL6
GI_4503996-S	0.996243	0.876216	0.944245	NM_000823.1	GHRHR
GI_4506736-S	0.996368	0.88212	0.944245	NM_003161.1	RPS6KB1
GI_31341477-S	0.99625	0.885545	0.944245	NM_178842.2	LASS3
GI_33695108-S	1.00378	0.885838	0.944245	NM_005833.2	RAB9P40
GI_40806198-A	0.997225	0.896732	0.951595	NM_145185.2	MAP2K7
GI_26190607-S	0.996661	0.900494	0.951595	NM_003898.1	SYNJ2
GI_19743878-A	0.997218	0.902544	0.951595	NM_134433.1	RFX2
GI_11321629-S	1.00445	0.912147	0.952525	NM_007121.1	NR1H2
GI_22027523-S	0.997311	0.912435	0.952525	NM_005272.2	GNAT2
GI_40254461-S	0.998183	0.915352	0.952525	NM_002072.2	GNAQ
GI_4885644-S	0.996529	0.916519	0.952525	NM_005427.1	TP73
GI_11761623-I	1.00437	0.921384	0.953633	NM_018412.2	ST7
GI_7706261-S	1.00286	0.926175	0.953633	NM_015941.1	ATP6V1H
GI_17402880-I	0.998227	0.927416	0.953633	NM_021233.2	DLAD
GI_7705906-S	0.997959	0.935314	0.956526	NM_016246.1	DHRS10
GI_37221174-S	1.00267	0.936804	0.956526	NM_194449.1	PLEKHE1
GI_11068002-S	1.0017	0.952514	0.96654	NM_000875.2	IGF1R
GI_45269147-S	0.998101	0.953255	0.96654	NM_002677.3	PMP2
GI_31652257-S	0.999314	0.973646	0.983788	NM_014484.3	MOCS3
GI_29543554-A	0.999652	0.985977	0.9928	NM_052978.2	TRIM9
GI_40254838-S	0.999749	0.992947	0.996371	NM_006261.2	PROP1
GI_40255196-S	0.99999	0.999656	0.999656	NM_175062.2	RASGEF1C

## Sheet: Homlogs in core network
target	geometric ratio	p-value	B-H FDR	accession	symbol
GI_5174742-S	0.79883	6.64e-11	1.33e-08	NM_006003.1	UQCRFS1
GI_7019372-S	1.77154	1.26e-10	1.33e-08	NM_005102.1	FEZ2
GI_28178824-S	0.790239	1.06e-09	7.42e-08	NM_005896.2	IDH1
GI_5453713-S	1.49177	1.9e-09	9.96e-08	NM_006457.1	LIM
GI_42560238-S	0.668187	4.91e-09	2.06e-07	NM_002733.2	PRKAG1
GI_10938020-S	0.637776	8.8e-09	3.08e-07	NM_004102.2	FABP3
GI_20127599-S	0.734397	4.73e-08	1.42e-06	NM_021244.2	RRAGD
GI_28178835-S	0.608099	9.78e-07	2.57e-05	NM_005530.2	IDH3A
GI_19743876-S	1.21734	1.48e-06	3.46e-05	NM_002918.2	RFX1
GI_41055988-S	1.17875	1.95e-06	4.09e-05	NM_017520.2	HSMPP8
GI_19913417-S	1.29195	2.71e-06	5.17e-05	NM_005177.2	ATP6V0A1
GI_25168266-A	1.36308	4.06e-06	7.1e-05	NM_170709.1	SGKL
GI_17105402-I	1.22123	6.17e-06	9.17e-05	NM_005103.3	FEZ1
GI_4758605-S	1.20948	6.36e-06	9.17e-05	NM_004517.1	ILK
GI_25453469-S	1.33918	6.9e-06	9.17e-05	NM_001402.4	EEF1A1
GI_31377847-S	0.829723	7.25e-06	9.17e-05	NM_017988.2	FLJ10074
GI_7662001-S	1.15374	7.42e-06	9.17e-05	NM_014674.1	EDEM1
GI_37541532-S	1.1887	9.97e-06	0.0001164	XM_041191.5	KIAA0931
GI_33695094-S	1.27204	1.2e-05	0.0001324	NM_016131.2	RAB10
GI_17017985-S	0.853708	1.33e-05	0.0001358	NM_001861.2	COX4I1
GI_25453470-S	1.1856	1.36e-05	0.0001358	NM_001958.2	EEF1A2
GI_21536330-I	1.16143	1.92e-05	0.0001832	NM_144728.1	DUSP10
GI_4503746-S	1.27374	5.57e-05	0.0005084	NM_001457.1	FLNB
GI_22749146-S	1.63616	6.19e-05	0.0005416	NM_152550.1	SH3RF2
GI_5032100-S	1.21203	0.0002037	0.0017107	NM_005688.1	ABCC5
GI_19924298-S	0.881099	0.0002378	0.0019208	NM_004958.2	FRAP1
GI_6031191-A	0.871583	0.000327	0.0024491	NM_005888.1	SLC25A3
GI_32698739-S	0.904521	0.0003449	0.0024491	NM_020870.1	SH3MD2
GI_13027637-S	0.862149	0.0003469	0.0024491	NM_006759.2	UGP2
GI_12621918-S	1.44237	0.0003499	0.0024491	NM_003186.2	TAGLN
GI_29826286-I	0.833505	0.0003723	0.0025222	NM_020409.2	MRPL47
GI_17017987-S	0.884605	0.0004314	0.002831	NM_001862.2	COX5B
GI_21359866-S	0.890508	0.0005479	0.0034868	NM_001916.2	CYC1
GI_18860830-A	0.852287	0.0007176	0.0044322	NM_130831.1	OPA1
GI_6598319-S	1.18357	0.0007621	0.0045726	NM_001159.2	AOX1
GI_33946323-S	0.905151	0.000991	0.0057806	NM_002069.4	GNAI1
GI_21361564-S	0.877971	0.0017779	0.0100906	NM_001688.2	ATP5F1
GI_19743882-I	0.906353	0.00191	0.0105551	NM_002919.2	RFX3
GI_4502922-S	1.22802	0.0026178	0.0134405	NM_001839.1	CNN3
GI_21264368-I	1.13174	0.0026235	0.0134405	NM_139131.1	NUP98
GI_6031191-I	0.848245	0.0026241	0.0134405	NM_005888.1	SLC25A3
GI_4501866-S	0.853012	0.0030786	0.0153931	NM_001098.1	ACO2
GI_33186924-S	0.801666	0.0032447	0.0158463	NM_016203.2	PRKAG2
GI_39812281-S	0.898885	0.0035085	0.0166397	NM_004134.4	HSPA9B
GI_4505774-I	1.16737	0.0035656	0.0166397	NM_002635.1	SLC25A3
GI_4759181-S	1.07105	0.0045363	0.0202767	NM_004603.1	STX1A
GI_5803140-S	1.15449	0.0045381	0.0202767	NM_006867.1	RBPMS
GI_27499680-S	1.11665	0.004873	0.0209749	XM_045792.8	GCN1L1
GI_13259538-S	0.914349	0.0048941	0.0209749	NM_012331.2	MSRA
GI_20127527-S	0.843842	0.0050011	0.0210047	NM_013327.2	PARVB
GI_42659581-S	1.10563	0.0055941	0.0230347	XM_370652.2	DNCH2
GI_4502744-S	0.907325	0.0091482	0.0369447	NM_001260.1	CDK8
GI_44662837-S	1.0988	0.0097708	0.0387146	NM_000481.2	AMT
GI_7706752-S	0.867939	0.0106415	0.0413838	NM_015984.1	UCHL5
GI_22749128-S	1.06195	0.0135074	0.0513902	NM_152545.1	RASGEF1B
GI_37546901-S	1.07965	0.013704	0.0513902	XM_059415.4	KIAA2028
GI_14591916-S	1.09039	0.0157374	0.0579798	NM_001028.2	RPS25
GI_4504040-S	1.18907	0.0174282	0.0631019	NM_002070.1	GNAI2
GI_40538735-S	1.0778	0.0197681	0.0703611	NM_020850.1	RANBP10
GI_13435392-A	0.915018	0.0202218	0.0707762	NM_003252.2	TIAL1
GI_38176153-S	1.1622	0.0221689	0.0763191	NM_006377.2	UNC13B
GI_19913419-A	1.04525	0.0246206	0.0833923	NM_130840.1	ATP6V0A4
GI_4885060-S	0.895938	0.0281189	0.0919787	NM_005163.1	AKT1
GI_15812219-S	1.08147	0.0281325	0.0919787	NM_000993.2	RPL31
GI_29543554-I	0.952308	0.0284696	0.0919787	NM_052978.2	TRIM9
GI_32967608-S	0.943901	0.0290133	0.092315	NM_022444.3	SLC13A1
GI_5803150-S	1.06951	0.0296659	0.0929826	NM_006851.1	GLIPR1
GI_34222150-S	1.10621	0.0320228	0.0982524	NM_001299.3	CNN1
GI_45120120-S	0.955393	0.0322829	0.0982524	NM_172069.1	KIAA2028
GI_5729849-S	0.94778	0.0330749	0.0992246	NM_006496.1	GNAI3
GI_32490558-S	1.10321	0.0342297	0.101243	NM_014045.2	LRP10
GI_31543437-S	0.873595	0.0375758	0.109596	NM_002730.2	PRKACA
GI_6715585-S	0.95133	0.0386702	0.111243	NM_001626.2	AKT2
GI_39777590-S	0.936981	0.0404081	0.114672	NM_022829.3	SLC13A3
GI_10190665-I	1.06045	0.0431292	0.120762	NM_020632.1	ATP6V0A4
GI_4507658-S	1.04619	0.0443815	0.122633	NM_003292.1	TPR
GI_4504036-S	1.09917	0.0472911	0.128976	NM_002067.1	GNA11
GI_30154359-S	0.901985	0.0491946	0.132447	XM_084376.6	LDB3
GI_20336226-A	0.960773	0.0508785	0.134596	NM_016225.2	RHD
GI_21264368-A	1.06092	0.0512748	0.134596	NM_139131.1	NUP98
GI_4557596-S	0.795802	0.0529195	0.137199	NM_001458.1	FLNC
GI_29826278-A	0.928976	0.0595696	0.152556	NM_177972.1	TUB
GI_25168262-S	0.797085	0.0617617	0.155983	NM_005627.2	SGK
GI_34147551-S	0.84521	0.0623931	0.155983	NM_001970.3	EIF5A
GI_20336243-S	1.03292	0.065795	0.162552	NM_002594.2	PCSK2
GI_34147725-I	0.961982	0.0712031	0.16779	NM_003029.3	SHC1
GI_37546863-S	1.06272	0.0712579	0.16779	XM_114272.2	SLB
GI_19923513-S	1.04554	0.0714606	0.16779	NM_018010.2	ESRRBL1
GI_19743883-A	0.95867	0.0719638	0.16779	NM_134428.1	RFX3
GI_20555412-S	1.07268	0.0724897	0.16779	XM_166450.1	BRPF3
GI_34147331-S	1.08481	0.0730494	0.16779	NM_015324.2	KIAA0409
GI_17105402-A	0.942728	0.0735079	0.16779	NM_005103.3	FEZ1
GI_45580725-S	0.951464	0.0792273	0.176623	NM_002073.2	GNAZ
GI_13435392-I	0.961056	0.0795871	0.176623	NM_003252.2	TIAL1
GI_4504390-A	0.922426	0.0799009	0.176623	NM_000188.1	HK1
GI_4557640-S	0.920606	0.0847287	0.183597	NM_001527.1	HDAC2
GI_13775598-S	1.09271	0.0848044	0.183597	NM_012238.3	SIRT1
GI_4505694-S	1.05649	0.0997996	0.213856	NM_002613.1	PDPK1
GI_4757865-S	1.03556	0.101129	0.214516	NM_004634.1	BRPF1
GI_4557874-S	1.0629	0.102517	0.215285	NM_000110.2	DPYD
GI_4505370-S	0.929919	0.108051	0.224661	NM_002496.1	NDUFS8
GI_40806198-I	1.0326	0.115154	0.235515	NM_145185.2	MAP2K7
GI_10835186-S	0.905455	0.115515	0.235515	NM_000636.1	SOD2
GI_4885538-S	0.95879	0.139765	0.282219	NM_005389.1	PCMT1
GI_34447230-S	1.06703	0.142747	0.285494	NM_004670.2	PAPSS2
GI_19743883-I	1.03731	0.144365	0.285578	NM_134428.1	RFX3
GI_4557580-S	0.894028	0.146507	0.285578	NM_001444.1	FABP5
GI_4557578-S	0.871126	0.146869	0.285578	NM_001442.1	FABP4
GI_9945333-S	0.96142	0.154228	0.295674	NM_000403.2	GALE
GI_30061566-I	0.944898	0.154877	0.295674	NM_018078.2	FLJ10378
GI_4502270-S	1.05695	0.160878	0.304363	NM_000702.1	ATP1A2
GI_34452712-I	1.02664	0.165589	0.310479	NM_183394.1	CADPS
GI_42544229-S	0.958084	0.168935	0.31395	NM_003324.3	TULP3
GI_25453475-S	1.04495	0.171028	0.315051	NM_001404.3	EEF1G
GI_13128863-S	1.03842	0.18155	0.331527	NM_006044.2	HDAC6
GI_32307162-I	1.03418	0.184421	0.333866	NM_181690.1	AKT3
GI_41393569-S	0.966131	0.188109	0.337632	NM_032019.4	HDAC10
GI_44889476-I	1.03032	0.193116	0.343681	NM_203446.1	SYNJ1
GI_11321641-S	1.04169	0.199289	0.351687	NM_014577.1	BRD1
GI_42660303-S	0.966034	0.205967	0.359268	XM_375087.1	PLEKHH1
GI_4507356-S	1.08254	0.207007	0.359268	NM_003564.1	TAGLN2
GI_34452714-I	0.974953	0.226369	0.389652	NM_003716.2	CADPS
GI_40255241-S	1.02852	0.234343	0.399745	NM_000454.3	SOD1
GI_34147579-S	1.0408	0.236411	0.399745	NM_006570.3	RRAGA
GI_33859842-I	0.970796	0.238498	0.399745	NM_183001.1	SHC1
GI_29826284-A	0.896508	0.241278	0.399745	NM_177988.1	MRPL47
GI_9506400-S	0.948463	0.241751	0.399745	NM_019555.1	ARHGEF3
GI_40385863-S	1.03659	0.24442	0.401001	NM_020816.1	KIF17
GI_34222360-S	1.04787	0.257301	0.418862	NM_000701.5	ATP1A1
GI_13435393-I	0.976899	0.260819	0.421323	NM_022333.1	TIAL1
GI_19923815-S	1.02946	0.263218	0.421952	NM_018222.2	PARVA
GI_16554624-A	1.02526	0.26972	0.429101	NM_052990.1	WDR10
GI_40254862-S	1.02947	0.278058	0.439039	NM_015076.2	CDK11
GI_33187364-S	0.969191	0.287018	0.442574	NM_020390.5	EIF5A2
GI_37548613-S	1.01991	0.287357	0.442574	XM_027915.8	KIF17
GI_16418378-S	0.98226	0.288356	0.442574	NM_052874.1	STX1B2
GI_33695118-S	1.04069	0.288727	0.442574	NM_005443.3	PAPSS1
GI_7705345-S	0.967598	0.329064	0.50075	NM_016111.1	KIAA0683
GI_21314738-S	0.971942	0.336069	0.50773	NM_030780.2	MFTC
GI_17105401-I	1.03334	0.348883	0.523324	NM_022549.2	FEZ1
GI_29826280-I	1.0201	0.372165	0.554289	NM_003320.3	TUB
GI_4505808-S	1.01924	0.387842	0.573569	NM_002651.1	PIK4CB
GI_4507310-S	0.971508	0.394107	0.578758	NM_003168.1	SUPT4H1
GI_27477737-S	0.982791	0.39837	0.580957	XM_028413.6	KIAA1374
GI_31657139-S	0.985011	0.423009	0.612634	NM_014215.1	INSRR
GI_30061568-I	1.02594	0.431883	0.621202	NM_032239.2	FLJ10378
GI_25453483-S	1.02425	0.45744	0.65108	NM_016138.3	COQ7
GI_41281684-I	0.980846	0.458857	0.65108	NM_138736.1	GNAO1
GI_30061564-A	1.02122	0.466974	0.658151	NM_178043.1	FLJ10378
GI_10567815-I	0.983328	0.474789	0.664704	NM_020988.1	GNAO1
GI_11761625-I	1.02375	0.48777	0.678355	NM_021908.1	ST7
GI_39812377-S	0.972523	0.497706	0.68762	NM_005493.2	RANBP9
GI_21536334-I	0.978374	0.515637	0.704312	NM_007207.3	DUSP10
GI_44921605-A	0.985953	0.516496	0.704312	NM_003895.2	SYNJ1
GI_29543553-I	1.02021	0.530187	0.718317	NM_015163.3	TRIM9
GI_45592958-S	1.02497	0.536253	0.718484	NM_007078.1	LDB3
GI_32455253-A	1.01752	0.539705	0.718484	NM_013384.3	LASS2
GI_40806188-S	1.03088	0.540574	0.718484	NM_000189.4	HK2
GI_4826969-S	0.971267	0.552536	0.724703	NM_005057.1	RBBP5
GI_15991826-I	0.986712	0.555394	0.724703	NM_033496.1	HK1
GI_4826947-S	0.986909	0.555606	0.724703	NM_005044.1	PRKX
GI_29826278-I	0.987838	0.560711	0.726847	NM_177972.1	TUB
GI_23503318-S	1.01738	0.566808	0.730181	NM_153370.1	PI16
GI_34147725-A	1.02098	0.570237	0.730181	NM_003029.3	SHC1
GI_7661843-S	0.9845	0.590842	0.751981	NM_014008.1	JM1
GI_4504390-I	0.985378	0.604658	0.764929	NM_000188.1	HK1
GI_32307162-A	0.990333	0.614325	0.772505	NM_181690.1	AKT3
GI_19923326-S	1.02232	0.62489	0.781112	NM_005863.2	NET1
GI_16554620-I	0.98916	0.651034	0.808978	NM_052985.1	WDR10
GI_21361201-S	1.01218	0.65843	0.813354	NM_004845.2	PCYT1B
GI_20336224-I	0.987622	0.668374	0.820811	NM_016124.2	RHD
GI_13128859-S	0.986474	0.672955	0.821631	NM_004964.2	HDAC1
GI_41281446-S	1.00975	0.687934	0.835064	NM_014714.2	KIAA0590
GI_9257259-S	0.990031	0.705141	0.842597	NM_000379.2	XDH
GI_13375716-S	0.991886	0.705278	0.842597	NM_024552.1	LASS4
GI_19913421-I	0.989399	0.711199	0.842597	NM_130841.1	ATP6V0A4
GI_10047091-S	1.00821	0.714462	0.842597	NM_013259.1	NP25
GI_4507670-S	0.992719	0.716982	0.842597	NM_003296.1	CRISP2
GI_4557883-S	1.01846	0.72041	0.842597	NM_000208.1	INSR
GI_30061564-I	1.00789	0.722226	0.842597	NM_178043.1	FLJ10378
GI_4503992-S	1.02229	0.727637	0.84422	NM_000163.1	GHR
GI_30520372-S	1.00879	0.736424	0.846395	NM_017954.7	CADPS2
GI_21536332-A	1.0231	0.737573	0.846395	NM_144729.1	DUSP10
GI_5453893-S	1.01408	0.744776	0.850016	NM_006219.1	PIK3CB
GI_34452710-A	1.00623	0.749062	0.850286	NM_183393.1	CADPS
GI_39725633-S	0.987022	0.764658	0.859398	NM_015315.2	LARP
GI_4557013-S	1.01753	0.765273	0.859398	NM_001752.1	CAT
GI_34303927-S	1.00501	0.773196	0.863676	NM_152296.2	ATP1A3
GI_25168264-I	1.00571	0.78536	0.872622	NM_013257.3	SGKL
GI_31543384-S	0.992562	0.793265	0.876767	NM_005017.2	PCYT1A
GI_15991832-I	0.994911	0.801952	0.881727	NM_033500.1	HK1
GI_11761623-A	0.98986	0.819586	0.894807	NM_018412.2	ST7
GI_4502916-S	0.994877	0.82237	0.894807	NM_001298.1	CNGA3
GI_32307164-I	0.996102	0.842825	0.908196	NM_005465.3	AKT3
GI_33519471-S	0.991807	0.843325	0.908196	NM_004146.4	NDUFB7
GI_31542782-S	0.994086	0.847687	0.908236	NM_152267.2	FLJ38628
GI_16753226-S	0.99485	0.863104	0.92006	NM_000970.2	RPL6
GI_4506736-S	0.996368	0.88212	0.935582	NM_003161.1	RPS6KB1
GI_40806198-A	0.997225	0.896732	0.942956	NM_145185.2	MAP2K7
GI_26190607-S	0.996661	0.900494	0.942956	NM_003898.1	SYNJ2
GI_19743878-A	0.997218	0.902544	0.942956	NM_134433.1	RFX2
GI_11321629-S	1.00445	0.912147	0.946916	NM_007121.1	NR1H2
GI_40254461-S	0.998183	0.915352	0.946916	NM_002072.2	GNAQ
GI_11761623-I	1.00437	0.921384	0.948483	NM_018412.2	ST7
GI_7706261-S	1.00286	0.926175	0.948765	NM_015941.1	ATP6V1H
GI_37221174-S	1.00267	0.936804	0.954994	NM_194449.1	PLEKHE1
GI_11068002-S	1.0017	0.952514	0.962421	NM_000875.2	IGF1R
GI_45269147-S	0.998101	0.953255	0.962421	NM_002677.3	PMP2
GI_31652257-S	0.999314	0.973646	0.978305	NM_014484.3	MOCS3
GI_29543554-A	0.999652	0.985977	0.985977	NM_052978.2	TRIM9

## Sheet: Primary interactors
target	geometric ratio	p-value	B-H FDR	accession	symbol
GI_15451934-I	0.556538	8.62e-13	2.16e-09	NM_003671.2	CDC14B
GI_21687118-S	1.33286	5.25e-12	6.59e-09	NM_145263.1	LOC132671
GI_5729936-S	0.745931	2.06e-11	1.72e-08	NM_006554.1	MTX2
GI_5032030-S	1.33675	9.74e-11	6.1e-08	NM_005778.1	RBM5
GI_5453558-S	0.776602	1.94e-10	9.74e-08	NM_006356.1	ATP5H
GI_40316949-S	1.52029	2.39e-10	9.74e-08	NM_032432.2	ABLIM2
GI_34305296-I	0.736053	2.72e-10	9.74e-08	NM_183045.1	RNF6
GI_32490571-S	1.77938	4.24e-10	1.33e-07	NM_012307.2	EPB41L3
GI_20070231-S	0.743082	4.85e-10	1.35e-07	NM_006294.2	UQCRB
GI_22041854-S	1.44624	1.45e-09	3.62e-07	XM_042323.8	CAMTA1
GI_24496766-S	1.31442	3.15e-09	7.18e-07	NM_004712.3	HGS
GI_4505684-S	0.798839	3.69e-09	7.72e-07	NM_000284.1	PDHA1
GI_7705476-S	1.38579	6.63e-09	1.28e-06	NM_016404.1	HSPC152
GI_39725631-I	1.52185	7.63e-09	1.37e-06	NM_153649.2	TPM3
GI_34305296-A	0.807318	1.42e-08	2.32e-06	NM_183045.1	RNF6
GI_24430164-A	1.68861	1.61e-08	2.32e-06	NM_153322.1	PMP22
GI_31377721-S	1.28718	1.65e-08	2.32e-06	NM_022121.2	PERP
GI_5803114-S	0.716226	1.67e-08	2.32e-06	NM_006839.1	IMMT
GI_32261315-S	1.41864	3.11e-08	3.9e-06	NM_024733.2	FLJ14345
GI_38201711-A	1.39193	3.12e-08	3.9e-06	NM_030881.2	DDX17
GI_6631099-S	1.36004	3.88e-08	4.56e-06	NM_005385.2	NKTR
GI_5016092-S	0.734114	4e-08	4.56e-06	NM_000108.2	DLD
GI_20336200-I	1.16216	4.27e-08	4.66e-06	NM_138293.1	ATM
GI_19913429-S	0.800145	4.59e-08	4.8e-06	NM_001685.3	ATP5J
GI_19743802-S	1.32474	4.84e-08	4.84e-06	NM_006329.2	FBLN5
GI_4507712-S	0.747725	5.02e-08	4.84e-06	NM_003315.1	DNAJC7
GI_4505916-S	1.30651	5.75e-08	5.33e-06	NM_002685.1	PMSCL2
GI_20149497-S	1.35737	6.18e-08	5.54e-06	NM_000146.2	FTL
GI_44917605-S	1.2126	6.5e-08	5.62e-06	NM_022080.1	NAPB
GI_4508040-S	1.42463	7.8e-08	6.51e-06	NM_003430.1	ZNF91
GI_31543665-S	1.1864	8.99e-08	7.18e-06	NM_003164.2	STX5A
GI_39930384-S	1.3127	9.17e-08	7.18e-06	NM_019590.1	KIAA1217
GI_23199977-A	1.44512	1.11e-07	8.46e-06	NM_152240.1	WIG1
GI_13994241-S	0.638002	1.18e-07	8.69e-06	NM_031892.1	SH3KBP1
GI_26024330-S	0.668942	1.26e-07	9.03e-06	NM_000365.3	TPI1
GI_14141153-A	1.31512	1.38e-07	9.32e-06	NM_031203.1	HNRPM
GI_40254857-S	0.791793	1.39e-07	9.32e-06	NM_014648.2	DZIP3
GI_15812179-S	1.59276	1.41e-07	9.32e-06	NM_004926.2	ZFP36L1
GI_33386694-A	0.738663	1.55e-07	9.99e-06	NM_182790.1	PBEF1
GI_4503056-S	1.33026	1.61e-07	1.01e-05	NM_001885.1	CRYAB
GI_13540520-S	0.746855	1.8e-07	1.1e-05	NM_030762.1	BHLHB3
GI_22212924-I	1.14973	2.01e-07	1.2e-05	NM_147133.1	NFX1
GI_31377797-S	0.718611	2.22e-07	1.29e-05	NM_004703.2	RABEP1
GI_41281560-S	1.28745	2.45e-07	1.4e-05	NM_014944.2	CLSTN1
GI_13027379-S	0.812807	3.03e-07	1.67e-05	NM_015049.1	ALS2CR3
GI_4557468-S	0.794836	3.06e-07	1.67e-05	NM_001282.1	AP2B1
GI_9055269-S	1.7643	3.15e-07	1.68e-05	NM_018557.1	LRP1B
GI_4504068-S	0.757045	3.3e-07	1.72e-05	NM_002080.1	GOT2
GI_37541034-S	1.16143	3.44e-07	1.75e-05	XM_290506.2	SF3B2
GI_5454087-S	1.26243	3.5e-07	1.75e-05	NM_006401.1	ANP32B
GI_10092638-S	1.3465	4e-07	1.97e-05	NM_016441.1	CRIM1
GI_31543215-S	1.30919	4.11e-07	1.97e-05	NM_002467.2	MYC
GI_41393600-A	1.48472	4.15e-07	1.97e-05	NM_001734.2	C1S
GI_45643118-A	0.829801	4.35e-07	2.02e-05	NM_006117.2	PECI
GI_34335245-A	1.18846	4.91e-07	2.24e-05	NM_012346.3	NUP62
GI_31543907-S	0.831801	5.24e-07	2.35e-05	NM_014517.2	UBP1
GI_17978488-A	1.26724	5.92e-07	2.61e-05	NM_001784.2	CD97
GI_19528662-A	1.31068	6.21e-07	2.68e-05	NM_133174.1	APBB3
GI_4507894-S	1.48617	6.87e-07	2.92e-05	NM_003380.1	VIM
GI_18426910-S	1.36023	7.66e-07	3.2e-05	NM_080792.1	PTPNS1
GI_23397665-S	1.21603	8.2e-07	3.37e-05	NM_015477.1	SIN3A
GI_7706334-S	1.3777	8.45e-07	3.42e-05	NM_016056.1	CGI-119
GI_27734700-S	1.51994	8.63e-07	3.43e-05	NM_173602.1	FLJ34278
GI_25777627-A	1.24056	9.61e-07	3.76e-05	NM_170741.1	KCNJ16
GI_21536459-S	0.751831	9.75e-07	3.76e-05	NM_005923.3	MAP3K5
GI_41350322-I	1.29089	1.01e-06	3.82e-05	NM_033392.3	MAPK8IP3
GI_19923854-S	1.52029	1.02e-06	3.82e-05	NM_032796.2	SYAP1
GI_32171240-S	1.35662	1.1e-06	4.07e-05	NM_002600.2	PDE4B
GI_19923286-S	1.37961	1.2e-06	4.32e-05	NM_006885.2	ATBF1
GI_33286417-A	0.703149	1.21e-06	4.32e-05	NM_002654.3	PKM2
GI_9961355-S	1.53814	1.23e-06	4.33e-05	NM_000129.2	F13A1
GI_4758555-S	1.20464	1.31e-06	4.55e-05	NM_004698.1	PRPF3
GI_38327624-A	0.787443	1.33e-06	4.55e-05	NM_004077.2	CS
GI_40068467-S	0.722432	1.36e-06	4.56e-05	NM_025072.4	PTGES2
GI_19923465-S	1.34378	1.36e-06	4.56e-05	NM_016333.2	SRRM2
GI_42476023-S	1.27141	1.4e-06	4.62e-05	NM_017736.2	FLJ20274
GI_31543982-S	1.27426	1.52e-06	4.83e-05	NM_032389.2	ZNF289
GI_14043073-A	0.737054	1.52e-06	4.83e-05	NM_002137.2	HNRPA2B1
GI_21536431-S	1.41522	1.52e-06	4.83e-05	NM_000362.3	TIMP3
GI_24371247-S	0.81774	1.57e-06	4.92e-05	NM_023934.2	HCBP6
GI_31541940-S	0.84762	1.62e-06	5.01e-05	NM_014278.2	APG-1
GI_35249735-I	1.20794	1.74e-06	5.27e-05	NM_015919.2	ZNF226
GI_4502898-A	1.17351	1.74e-06	5.27e-05	NM_001833.1	CLTA
GI_45446742-S	1.15965	1.77e-06	5.28e-05	NM_007372.2	DDX42
GI_13376750-S	1.21557	1.82e-06	5.36e-05	NM_025155.1	FLJ11848
GI_21265103-S	1.24779	1.84e-06	5.36e-05	NM_004615.2	TM4SF2
GI_41055988-S	1.17875	1.95e-06	5.61e-05	NM_017520.2	HSMPP8
GI_40255146-S	1.37306	2.04e-06	5.82e-05	NM_152529.3	GPR155
GI_45580693-S	1.18579	2.13e-06	6.01e-05	NM_175063.3	LOC284361
GI_34577121-S	1.21074	2.41e-06	6.72e-05	NM_003998.2	NFKB1
GI_20336259-I	1.29649	2.45e-06	6.75e-05	NM_015866.2	PRDM2
GI_38327560-S	1.19648	2.49e-06	6.76e-05	NM_006282.2	STK4
GI_31543016-S	0.797543	2.51e-06	6.76e-05	NM_014673.2	KIAA0103
GI_4505248-S	1.40022	2.53e-06	6.76e-05	NM_002439.1	MSH3
GI_5032282-I	1.46228	2.59e-06	6.76e-05	NM_004006.1	DMD
GI_42661184-S	1.4404	2.59e-06	6.76e-05	XM_375471.1	KIAA0924
GI_34304319-S	1.41847	2.76e-06	7.14e-05	NM_024026.3	MRP63
GI_32307170-S	0.815025	2.87e-06	7.35e-05	NM_001933.3	DLST
GI_38027922-S	0.794243	3.13e-06	7.92e-05	NM_006837.2	COPS5
GI_32455261-A	0.820679	3.18e-06	7.97e-05	NM_181652.1	PRDX5
GI_21327689-S	1.28049	3.24e-06	8.04e-05	NM_014706.2	SART3
GI_5016091-S	1.5251	3.42e-06	8.4e-05	NM_001621.2	AHR
GI_29826318-A	1.20373	3.46e-06	8.42e-05	NM_001119.3	ADD1
GI_6912241-S	0.705355	3.69e-06	8.88e-05	NM_012096.1	APPL
GI_4505328-S	1.20929	3.89e-06	9.28e-05	NM_003827.1	NAPA
GI_5031976-I	0.731244	3.93e-06	9.28e-05	NM_005746.1	PBEF1
GI_25168266-A	1.36308	4.06e-06	9.5e-05	NM_170709.1	SGKL
GI_38490530-S	1.20476	4.24e-06	9.85e-05	NM_014884.1	SFRS14
GI_4758789-S	0.820498	4.33e-06	9.95e-05	NM_004552.1	NDUFS5
GI_4504864-S	1.2641	4.44e-06	0.0001012	NM_003685.1	KHSRP
GI_11038618-S	1.34708	4.61e-06	0.0001041	NM_001614.2	ACTG1
GI_40068482-I	0.853078	4.9e-06	0.0001096	NM_199123.1	FLJ23027
GI_37541412-S	1.18351	4.97e-06	0.0001102	XM_055195.5	XPO6
GI_42544237-S	1.20683	5.03e-06	0.0001106	NM_004734.2	DCAMKL1
GI_4758453-S	1.20236	5.57e-06	0.0001215	NM_004487.1	GOLGB1
GI_17105402-I	1.22123	6.17e-06	0.0001333	NM_005103.3	FEZ1
GI_4557384-S	1.40342	6.53e-06	0.00014	NM_000064.1	C3
GI_13435380-S	1.22803	6.65e-06	0.0001413	NM_004127.3	GPS1
GI_14591906-S	0.783706	6.94e-06	0.0001452	NM_000985.2	RPL17
GI_31377809-S	1.14006	6.95e-06	0.0001452	NM_003635.2	NDST2
GI_4758455-S	1.14924	7.24e-06	0.00015	NM_004871.1	GOSR1
GI_7662371-S	1.20373	7.65e-06	0.0001572	NM_014949.1	KIAA0907
GI_9665252-A	1.39271	8.07e-06	0.0001644	NM_018894.1	EFEMP1
GI_31542839-S	0.648673	8.22e-06	0.0001662	NM_004483.2	GCSH
GI_37538197-S	1.21339	8.33e-06	0.0001671	XM_036408.5	KIAA1228
GI_24430162-I	1.37285	8.52e-06	0.0001684	NM_153321.1	PMP22
GI_34305292-I	0.899872	8.53e-06	0.0001684	NM_183043.1	RNF6
GI_4504160-S	0.793115	8.84e-06	0.0001732	NM_002092.1	GRSF1
GI_15011937-S	1.17084	9.14e-06	0.0001777	NM_001030.2	RPS27
GI_4758115-S	1.27375	9.71e-06	0.0001873	NM_004393.1	DAG1
GI_25777594-S	0.846851	9.84e-06	0.0001882	NM_004898.2	CLOCK
GI_18375524-A	1.20841	1.02e-05	0.000193	NM_080687.1	UPF3A
GI_34147323-S	0.816498	1.04e-05	0.0001954	NM_006216.2	SERPINE2
GI_7669551-A	1.22286	1.07e-05	0.0001996	NM_003373.2	VCL
GI_19923494-S	0.780081	1.09e-05	0.0002027	NM_019041.2	MTRF1L
GI_15149480-S	0.612136	1.13e-05	0.0002084	NM_000090.2	COL3A1
GI_41393589-S	1.33745	1.14e-05	0.0002084	NM_006716.3	ASK
GI_33356546-S	1.22823	1.16e-05	0.0002109	NM_004526.2	MCM2
GI_17402869-I	0.849672	1.22e-05	0.0002207	NM_016567.2	BCCIP
GI_7661965-S	1.2664	1.29e-05	0.0002306	NM_014641.1	MDC1
GI_14589858-A	0.752921	1.36e-05	0.000241	NM_020164.2	ASPH
GI_4504444-A	1.18087	1.38e-05	0.000243	NM_002136.1	HNRPA1
GI_34577119-S	0.861514	1.5e-05	0.0002622	NM_004294.2	MTRF1
GI_20270211-S	1.16182	1.51e-05	0.0002627	NM_033396.1	TNKS1BP1
GI_5016088-S	1.34376	1.56e-05	0.0002691	NM_001101.2	ACTB
GI_14589948-S	1.16734	1.57e-05	0.0002697	NM_000937.2	POLR2A
GI_4885224-I	1.20705	1.68e-05	0.000287	NM_005243.1	EWSR1
GI_29029547-I	1.29308	1.78e-05	0.0003016	NM_176878.1	INADL
GI_31982900-S	1.79109	1.81e-05	0.0003036	NM_005063.3	SCD
GI_9507032-S	1.15805	1.82e-05	0.0003036	NM_018975.1	TERF2IP
GI_40217846-S	1.20875	1.9e-05	0.0003159	NM_014014.2	U5-200KD
GI_21361767-S	1.51642	1.94e-05	0.0003194	NM_002065.3	GLUL
GI_29294648-A	1.20143	1.95e-05	0.0003194	NM_030621.2	DICER1
GI_4503100-S	1.36889	1.97e-05	0.0003203	NM_001321.1	CSRP2
GI_33383230-A	1.1922	1.99e-05	0.0003223	NM_015908.3	ARS2
GI_7662279-I	0.768238	2.02e-05	0.0003239	NM_014707.1	HDAC9
GI_7549801-S	0.800079	2.12e-05	0.0003382	NM_004323.2	BAG1
GI_26787974-S	1.37192	2.19e-05	0.0003474	NM_005346.3	HSPA1B
GI_38201673-S	1.22471	2.21e-05	0.0003482	NM_032329.4	ING5
GI_5032304-A	1.23391	2.28e-05	0.000357	NM_004019.1	DMD
GI_38373670-A	1.15041	2.35e-05	0.0003653	NM_198597.1	SEC24C
GI_6857817-S	0.885611	2.58e-05	0.0003992	NM_006993.1	NPM3
GI_23238233-I	1.43165	2.66e-05	0.0004096	NM_022349.2	MS4A6A
GI_45387948-S	1.16621	3.13e-05	0.0004764	NM_133368.1	KIAA1972
GI_32455258-I	0.780807	3.15e-05	0.0004764	NM_012094.3	PRDX5
GI_45359857-S	1.16609	3.15e-05	0.0004764	NM_002086.3	GRB2
GI_4504150-S	1.21443	3.26e-05	0.0004899	NM_002087.1	GRN
GI_17149847-S	1.8769	3.41e-05	0.0005051	NM_004117.2	FKBP5
GI_30089938-S	1.39321	3.43e-05	0.0005051	NM_004486.3	GOLGA2
GI_24307932-S	1.24771	3.45e-05	0.0005051	NM_007162.1	TFEB
GI_31342255-S	1.60441	3.46e-05	0.0005051	NM_175622.2	MT1J
GI_6912715-S	1.16581	3.47e-05	0.0005051	NM_012461.1	TINF2
GI_15451901-S	1.22392	3.65e-05	0.0005286	NM_003618.2	MAP4K3
GI_34147631-S	1.25603	3.8e-05	0.0005471	NM_003461.3	ZYX
GI_4758815-S	1.16746	3.84e-05	0.0005497	NM_004808.1	NMT2
GI_33519474-S	0.687239	4.28e-05	0.0006092	NM_005006.5	NDUFS1
GI_34452697-S	1.27624	4.3e-05	0.0006094	NM_004924.3	ACTN4
GI_20143915-I	0.690279	4.66e-05	0.0006559	NM_133379.1	TTN
GI_7706636-S	1.14369	5.07e-05	0.0007103	NM_016166.1	PIAS1
GI_38679953-A	1.34395	5.15e-05	0.0007172	NM_001092.3	ABR
GI_13124878-A	1.85423	5.39e-05	0.0007433	NM_002474.1	MYH11
GI_40548414-S	0.664683	5.42e-05	0.0007433	NM_015345.2	DAAM2
GI_38327633-S	1.17483	5.43e-05	0.0007433	NM_006773.3	DDX18
GI_21359859-S	1.30414	5.5e-05	0.0007489	NM_002823.2	PTMA
GI_4503746-S	1.27374	5.57e-05	0.0007546	NM_001457.1	FLNB
GI_16950608-S	0.827137	5.62e-05	0.0007572	NM_015084.1	MRPS27
GI_40316942-S	0.785385	5.7e-05	0.0007639	NM_000688.4	ALAS1
GI_39725651-S	1.1926	5.84e-05	0.0007793	NM_032348.2	MGC3047
GI_6995997-S	1.16214	6.12e-05	0.0008114	NM_001658.2	ARF1
GI_31542322-S	1.30461	6.21e-05	0.0008114	NM_001312.2	CRIP2
GI_5803186-S	1.18152	6.21e-05	0.0008114	NM_006755.1	TALDO1
GI_27477096-I	1.19017	6.21e-05	0.0008114	NM_017635.2	CGI-85
GI_6912631-S	1.12054	6.29e-05	0.0008168	NM_012421.1	RLF
GI_4502100-S	1.36075	6.36e-05	0.0008219	NM_000700.1	ANXA1
GI_15431305-I	0.81764	6.81e-05	0.0008757	NM_033301.1	RPL8
GI_7657479-S	0.843836	7e-05	0.0008952	NM_014394.1	GHITM
GI_34222119-S	1.15685	7.21e-05	0.0009179	NM_020899.2	ZBTB4
GI_28395034-A	1.23895	7.27e-05	0.0009202	NM_004748.2	CPR8
GI_4557324-S	1.37067	7.52e-05	0.000947	NM_000041.1	APOE
GI_37674209-S	1.18139	7.59e-05	0.0009511	NM_033389.2	SSH2
GI_21536372-S	1.2468	7.78e-05	0.0009708	NM_005652.2	TERF2
GI_4506760-S	1.4638	8.22e-05	0.0010196	NM_002966.1	S100A10
GI_7662075-S	1.22283	8.28e-05	0.0010196	NM_014686.1	KIAA0355
GI_38683864-A	1.15615	8.3e-05	0.0010196	NM_032626.5	RBBP6
GI_31542660-S	0.862453	8.55e-05	0.0010455	NM_018202.2	FLJ10747
GI_28872801-S	0.795804	8.8e-05	0.0010666	NM_001212.3	C1QBP
GI_10864040-I	1.12541	8.81e-05	0.0010666	NM_021230.1	MLL3
GI_20143921-I	1.37424	8.98e-05	0.0010827	NM_133437.1	TTN
GI_23346425-S	0.845286	9.09e-05	0.0010905	NM_004046.3	ATP5A1
GI_34335269-A	1.31057	9.2e-05	0.0010985	NM_183079.1	PRNP
GI_4759273-S	0.719331	9.51e-05	0.0011297	NM_004786.1	TXNL
GI_42716296-S	1.44157	9.6e-05	0.0011351	NM_001831.2	CLU
GI_14149656-S	1.17011	0.0001001	0.0011787	NM_014972.1	KIAA1049
GI_7706155-S	0.838605	0.0001012	0.0011855	NM_016618.1	LOC51315
GI_7706780-I	1.16219	0.0001018	0.0011873	NM_016444.1	ZNF226
GI_40805830-S	0.711584	0.0001035	0.0012017	NM_004060.3	CCNG1
GI_27886558-I	1.40177	0.000108	0.0012481	NM_173164.1	NFATC3
GI_38570155-S	0.8522	0.0001092	0.0012561	NM_152729.2	NT5C2L1
GI_38372936-A	1.12576	0.0001097	0.0012562	NM_014453.2	BC-2
GI_32307123-A	1.24689	0.0001146	0.0013007	NM_006534.2	NCOA3
GI_38524617-S	1.20422	0.0001147	0.0013007	NM_052905.1	FMNL2
GI_21040313-I	1.11832	0.000118	0.0013305	NM_032195.1	SON
GI_19743822-I	0.925196	0.0001184	0.0013305	NM_133376.1	ITGB1
GI_5032304-I	1.33898	0.0001222	0.0013681	NM_004019.1	DMD
GI_26787963-A	0.852279	0.000125	0.0013933	NM_032741.3	AGPAT1
GI_34222241-S	1.1343	0.0001259	0.0013962	NM_174887.2	LOC90410
GI_31543647-S	1.26891	0.0001266	0.0013978	NM_003089.3	SNRP70
GI_11559926-S	0.843742	0.0001289	0.001417	NM_022100.1	MRPS14
GI_4885062-S	1.12935	0.0001318	0.0014432	NM_005165.1	ALDOC
GI_14165455-A	1.20862	0.000133	0.0014494	NM_032010.1	MAP1B
GI_33350931-S	1.18999	0.0001342	0.0014566	NM_001376.2	DNCH1
GI_20127471-S	1.17882	0.0001395	0.0015069	NM_005239.2	ETS2
GI_22212923-I	1.12842	0.0001407	0.0015142	NM_002504.3	NFX1
GI_38327038-I	0.823735	0.0001536	0.0016456	NM_002154.3	HSPA4
GI_32307127-S	1.18137	0.0001576	0.0016817	NM_014071.2	NCOA6
GI_19743936-S	1.12286	0.0001733	0.0018406	NM_017895.6	DDX27
GI_38044287-A	1.31948	0.000178	0.0018828	NM_198252.1	GSN
GI_24308130-S	0.829379	0.0001853	0.0019523	NM_018999.1	KIAA1128
GI_17978467-A	1.1919	0.0001884	0.0019701	NM_001241.2	CCNT2
GI_37544667-S	1.16303	0.0001886	0.0019701	XM_042698.6	USP22
GI_14110410-I	1.25015	0.000198	0.0020514	NM_005463.2	HNRPDL
GI_8923089-S	1.39897	0.0001982	0.0020514	NM_017658.1	BTBD5
GI_21493023-A	1.14005	0.0001988	0.0020514	NM_144497.1	AKAP12
GI_4501882-S	1.93375	0.0001997	0.0020522	NM_001613.1	ACTA2
GI_45331216-S	1.11477	0.0002008	0.0020547	NM_133444.1	ZNF526
GI_14110406-A	1.16494	0.0002043	0.0020818	NM_031372.1	HNRPDL
GI_7657384-S	1.13583	0.0002078	0.0021095	NM_014515.1	CNOT2
GI_4505574-S	1.24616	0.0002142	0.0021654	NM_002568.1	PABPC1
GI_27764862-S	1.20352	0.0002171	0.0021855	NM_001636.1	SLC25A6
GI_42734322-S	1.19052	0.0002261	0.0022674	NM_015037.1	KIAA0913
GI_9910259-S	1.23483	0.0002317	0.0023082	NM_020196.1	XAB2
GI_27754199-S	0.756854	0.0002321	0.0023082	NM_173708.1	MTND1
GI_15011927-A	0.888497	0.0002329	0.0023082	NM_033019.1	PCTK1
GI_23238233-A	1.46347	0.0002364	0.0023304	NM_022349.2	MS4A6A
GI_4885648-S	1.1978	0.0002379	0.0023304	NM_005499.1	UBA2
GI_9951922-S	0.888421	0.000238	0.0023304	NM_001217.2	CA11
GI_4758055-S	1.20945	0.0002404	0.0023447	NM_004380.1	CREBBP
GI_24234682-S	1.12253	0.0002417	0.0023485	NM_004651.2	USP11
GI_4557668-S	1.20103	0.0002502	0.0024186	NM_000418.1	IL4R
GI_40538729-S	1.18986	0.0002523	0.0024186	NM_015447.1	CAMSAP1
GI_24308072-S	1.19546	0.0002526	0.0024186	NM_015466.1	PTPN23
GI_27502392-I	1.2298	0.0002528	0.0024186	NM_172390.1	NFATC1
GI_22507396-S	1.35702	0.000258	0.0024592	NM_002473.2	MYH9
GI_28872862-S	0.907049	0.0002599	0.0024685	NM_015455.2	KIAA1194
GI_14251213-S	1.16918	0.0002716	0.0025677	NM_020414.3	DDX24
GI_22212926-I	1.14137	0.0002729	0.0025677	NM_147134.1	NFX1
GI_5174428-S	0.798619	0.0002735	0.0025677	NM_006111.1	ACAA2
GI_24234719-I	1.24266	0.0002758	0.0025772	NM_005494.2	DNAJB6
GI_21359891-S	1.12854	0.0002765	0.0025772	NM_013446.2	MKRN1
GI_29171751-I	1.15727	0.0002781	0.0025825	NM_003626.2	PPFIA1
GI_29469070-S	1.1311	0.0002794	0.0025843	NM_014715.2	RICS
GI_38026914-A	0.937389	0.0002854	0.0026304	NM_014784.2	ARHGEF11
GI_36951195-S	0.906263	0.0002933	0.0026763	NM_001332.2	CTNND2
GI_4505036-S	1.28868	0.0002935	0.0026763	NM_003573.1	LTBP4
GI_4505798-S	1.12309	0.0002936	0.0026763	NM_002645.1	PIK3C2A
GI_34787414-S	1.18567	0.0002996	0.0027216	NM_144982.3	MGC23401
GI_14043023-S	1.21221	0.0003052	0.0027549	NM_004281.2	BAG3
GI_26787973-S	1.38062	0.0003055	0.0027549	NM_005345.4	HSPA1A
GI_21361719-S	1.19908	0.0003315	0.0029789	NM_018279.2	TMEM19
GI_32189393-S	0.908963	0.0003393	0.0030377	NM_001686.2	ATP5B
GI_32698739-S	0.904521	0.0003449	0.0030769	NM_020870.1	SH3MD2
GI_27477112-S	0.879593	0.0003489	0.0031021	NM_004599.2	SREBF2
GI_45006902-S	1.14728	0.0003659	0.0032403	NM_002398.2	MEIS1
GI_45238856-S	0.878969	0.0003671	0.0032403	NM_138437.2	LOC114928
GI_27754148-S	0.901909	0.0003705	0.003259	NM_020137.2	GRIPAP1
GI_29826286-I	0.833505	0.0003723	0.0032637	NM_020409.2	MRPL47
GI_28872764-A	0.822804	0.0003753	0.0032783	NM_174871.1	PSMD12
GI_27436924-A	1.22556	0.0003833	0.0033368	NM_032431.1	HRD1
GI_12025672-A	1.13607	0.0003908	0.0033775	NM_021737.1	CLCN6
GI_34222309-S	1.14543	0.0003911	0.0033775	NM_007067.3	MYST2
GI_19743920-A	0.900072	0.000392	0.0033775	NM_130853.1	PTPRS
GI_16117792-S	1.11321	0.0003946	0.0033877	NM_007209.2	RPL35
GI_4507846-S	0.849385	0.0004019	0.0034388	NM_003367.1	USF2
GI_42734334-S	0.819861	0.0004106	0.0035017	NM_015475.1	DKFZP564F0522
GI_5454161-S	1.55962	0.0004134	0.0035128	NM_006472.1	TXNIP
GI_24308032-S	1.25219	0.0004163	0.0035255	NM_015308.1	FNBP4
GI_4507728-S	1.21233	0.0004181	0.0035292	NM_001069.1	TUBB
GI_10938021-S	1.22837	0.0004266	0.0035885	NM_006367.2	CAP1
GI_32261305-S	1.28278	0.0004319	0.0036212	NM_003870.2	IQGAP1
GI_7661619-S	0.782879	0.0004434	0.0037052	NM_014056.1	HIG1
GI_37622888-S	0.841351	0.0004477	0.0037289	NM_007236.3	CHP
GI_45237199-S	0.811388	0.0004724	0.0039218	NM_020808.1	SIPA1L2
GI_14589859-I	1.14759	0.0004853	0.004015	NM_032466.1	ASPH
GI_22035601-A	0.868136	0.0004943	0.0040765	NM_004834.2	MAP4K4
GI_21284386-I	1.09994	0.0005044	0.0041441	NM_006720.2	ABLIM1
GI_22027468-I	1.15998	0.0005073	0.0041441	NM_015100.1	POGZ
GI_31542633-S	1.17607	0.0005075	0.0041441	NM_015687.1	FILIP1
GI_19743893-I	1.38735	0.0005174	0.0041992	NM_133480.1	TADA3L
GI_21464103-S	1.24743	0.0005176	0.0041992	NM_006826.2	YWHAQ
GI_11024693-S	0.914894	0.0005305	0.00429	NM_012141.1	DDX26
GI_40353726-S	0.842533	0.0005518	0.0044479	NM_007286.3	SYNPO
GI_41281383-S	1.19635	0.0005585	0.004488	NM_004404.2	NEDD5
GI_42659054-S	1.13901	0.0005649	0.0045242	XM_376917.1	FUBP3
GI_42516568-S	1.10382	0.0005735	0.0045792	NM_004240.2	TRIP10
GI_25777703-A	1.11384	0.0005791	0.0046086	NM_170686.1	ZNF398
GI_24430161-I	1.12731	0.0005945	0.0047162	NM_000304.2	PMP22
GI_10864040-A	1.13197	0.0006096	0.0048213	NM_021230.1	MLL3
GI_7019452-S	0.782698	0.0006305	0.0049704	NM_013238.1	DNAJD1
GI_9910389-S	0.814083	0.0006359	0.0049978	NM_020248.1	CTNNBIP1
GI_21040317-I	1.12149	0.0006683	0.0052221	NM_058183.2	SON
GI_4505540-S	1.16341	0.0006686	0.0052221	NM_003715.1	VDP
GI_27765086-A	0.801739	0.0007037	0.0054786	NM_173061.1	CAST
GI_19923598-S	1.13408	0.000714	0.0055421	NM_024734.2	CLMN
GI_34147654-S	0.756526	0.0007222	0.005588	NM_002866.3	RAB3A
GI_41349440-A	1.11994	0.0007406	0.0057126	NM_016211.2	SEC31L1
GI_39930572-S	1.2688	0.000743	0.0057136	NM_198148.1	LOC119587
GI_40807361-S	0.827266	0.0007659	0.0058722	NM_004637.5	RAB7
GI_9665261-I	1.09016	0.0007776	0.005918	NM_004105.2	EFEMP1
GI_32483376-A	0.864716	0.0007802	0.005918	NM_014098.2	PRDX3
GI_11386190-S	0.872317	0.0007824	0.005918	NM_006893.1	LGTN
GI_32307149-A	1.16131	0.0007834	0.005918	NM_181673.1	OGT
GI_18201920-A	1.18793	0.000785	0.005918	NM_080645.1	COL12A1
GI_24308176-S	0.867378	0.0007861	0.005918	NM_017969.1	FLJ10006
GI_7710155-S	1.29608	0.0008403	0.0062959	NM_004184.2	WARS
GI_4505294-S	1.17167	0.0008413	0.0062959	NM_002465.1	MYBPC1
GI_31742480-A	1.09083	0.0008445	0.0062959	NM_139323.2	YWHAB
GI_17017983-S	1.13587	0.0008463	0.0062959	NM_001261.2	CDK9
GI_23503286-S	1.14653	0.0008639	0.0063994	NM_153358.1	FLJ90396
GI_27477684-S	1.19226	0.0008653	0.0063994	XM_043492.3	KIAA1728
GI_20143909-I	1.22967	0.0008732	0.0064228	NM_134264.1	WSB1
GI_45593148-A	1.19957	0.0008736	0.0064228	NM_019903.2	ADD3
GI_4502146-S	1.17718	0.0008784	0.0064389	NM_001642.1	APLP2
GI_5031846-I	1.11394	0.0008881	0.006491	NM_005562.1	LAMC2
GI_21735557-A	0.789169	0.0008919	0.0065003	NM_015093.2	MAP3K7IP2
GI_22027477-A	1.17139	0.0009012	0.0065487	NM_145796.1	POGZ
GI_29826293-S	1.10512	0.0009072	0.006573	NM_015530.3	GORASP2
GI_32306514-S	1.14933	0.0009401	0.0067924	NM_001541.2	HSPB2
GI_21450778-S	0.880054	0.0009473	0.0068246	NM_145036.1	MGC33887
GI_7662457-S	0.875804	0.0009564	0.0068701	NM_014965.1	OIP106
GI_7657392-S	1.09381	0.0009717	0.0069602	NM_014434.1	NR1
GI_4826967-S	1.12858	0.0009885	0.0070602	NM_005056.1	JARID1A
GI_21702741-I	1.15128	0.000997	0.0070993	NM_014494.1	TNRC6
GI_21362082-S	0.881645	0.0009996	0.0070993	NM_023039.2	ANKRA2
GI_38201671-I	1.05775	0.001015	0.0071883	NM_198287.1	ING4
GI_21284386-A	1.29258	0.0010187	0.0071937	NM_006720.2	ABLIM1
GI_5803097-S	1.11587	0.0010306	0.0072508	NM_006766.1	MYST3
GI_5729886-S	1.1119	0.0010339	0.0072508	NM_006633.1	IQGAP2
GI_37546018-S	1.10976	0.0010367	0.0072508	XM_208766.2	KIAA0284
GI_13376994-S	0.812995	0.0010383	0.0072508	NM_002396.2	ME2
GI_6005825-S	1.15489	0.0010731	0.007473	NM_007229.1	PACSIN2
GI_27765084-I	0.70817	0.0011079	0.0076938	NM_173060.1	CAST
GI_18378734-S	1.21235	0.0011233	0.0077796	NM_014810.2	CAP350
GI_41872473-S	0.872931	0.001143	0.0078943	NM_001987.3	ETV6
GI_31342410-S	1.15223	0.001155	0.0079551	NM_178123.2	SESTD1
GI_32306538-S	0.893191	0.0011634	0.0079805	NM_016500.3	MGC874
GI_5032082-S	1.22701	0.0011651	0.0079805	NM_005625.1	SDCBP
GI_23308730-S	1.11631	0.0012048	0.0082303	NM_003302.1	TRIP6
GI_19263342-S	1.14159	0.0012503	0.0085177	NM_133446.1	MRIP2
GI_23592231-S	1.11388	0.0012777	0.0086772	NM_153450.1	LCMR1
GI_22748918-S	1.15004	0.0012806	0.0086772	NM_152434.1	CWF19L2
GI_42476129-S	1.11871	0.0013045	0.0088148	NM_016290.3	RAP80
GI_29788999-S	0.809102	0.001308	0.0088148	NM_003848.1	SUCLG2
GI_35493781-A	1.12093	0.0014006	0.0094139	NM_015435.3	RNF19
GI_14196456-A	1.08384	0.0014099	0.0094508	NM_032094.1	PCDHGA12
GI_7661935-S	1.13796	0.0014174	0.0094756	NM_014649.1	SAFB2
GI_7662463-S	1.06369	0.0014388	0.0095935	NM_014956.1	KIAA1052
GI_10567821-S	0.900882	0.0014604	0.0096973	NM_021047.1	ZNF253
GI_31377794-S	1.15739	0.0014621	0.0096973	NM_006888.2	CALM1
GI_7669502-I	1.22216	0.0014778	0.0097755	NM_013995.1	LAMP2
GI_27481547-S	0.864054	0.0015045	0.0099257	XM_093799.2	PRICKLE2
GI_40018632-S	0.87924	0.0015239	0.0100271	NM_004508.2	IDI1
GI_42656961-S	0.775367	0.0015462	0.0101476	XM_371706.2	KIAA1109
GI_17402870-A	0.877436	0.0015565	0.0101885	NM_078468.1	BCCIP
GI_8923223-A	0.773397	0.001565	0.0102175	NM_017724.1	LRRFIP2
GI_26051277-S	1.16031	0.0015974	0.0104021	NM_172020.1	POM121
GI_37588854-A	1.07271	0.0016032	0.0104127	NM_014771.2	RNF40
GI_27262629-A	1.10815	0.0016116	0.0104289	NM_152298.2	NASP
GI_32698691-S	1.178	0.0016167	0.0104289	NM_013373.1	ZDHHC8
GI_41327739-A	0.906014	0.0016182	0.0104289	NM_148921.2	EPN2
GI_22748954-S	0.727386	0.0016503	0.0106082	NM_152451.1	FLJ30973
GI_18699719-S	1.11718	0.0016803	0.0107736	NM_015316.1	PPP1R13B
GI_31340713-S	0.829616	0.0017308	0.0110695	NM_178865.2	TDE2L
GI_23111045-A	0.871863	0.0017387	0.0110914	NM_014426.2	SNX5
GI_16507968-S	1.23407	0.0017534	0.0111565	NM_000967.2	RPL3
GI_13676856-S	1.38188	0.0017647	0.0112002	NM_021979.2	HSPA2
GI_42661660-S	0.94682	0.0017704	0.0112083	XM_371184.2	KIAA1183
GI_16554581-S	0.849363	0.0017863	0.0112568	NM_015719.2	COL5A3
GI_24797102-A	0.905461	0.0017871	0.0112568	NM_153819.1	RASGRP2
GI_42716278-A	1.18214	0.0018289	0.0114916	NM_005336.2	HDLBP
GI_33636694-S	0.663995	0.001837	0.0115133	NM_022443.2	MLF1
GI_16554610-S	0.893916	0.0018824	0.0117684	NM_031280.2	MRPS15
GI_30089915-S	0.922071	0.0019512	0.0121685	NM_018026.2	PACS1
GI_4506006-S	0.866455	0.0019618	0.0121819	NM_002710.1	PPP1CC
GI_13491165-S	1.15349	0.0019659	0.0121819	NM_014676.1	PUM1
GI_24234685-A	0.8903	0.001968	0.0121819	NM_153201.1	HSPA8
GI_21493027-A	0.882274	0.0019846	0.0122373	NM_003488.2	AKAP1
GI_5453709-S	1.21039	0.0019867	0.0122373	NM_006148.1	LASP1
GI_38201709-I	1.16489	0.002004	0.0123137	NM_006386.3	DDX17
GI_31083090-I	1.08563	0.002051	0.0124969	NM_181076.1	GOLGIN-67
GI_34147572-S	1.09713	0.002056	0.0124969	NM_005877.3	SF3A1
GI_10863946-S	1.12145	0.0020572	0.0124969	NM_021145.1	DMTF1
GI_23308578-S	1.15256	0.0020584	0.0124969	NM_006601.4	TEBP
GI_31652258-S	1.10318	0.0020587	0.0124969	NM_032853.2	MUM1
GI_4826959-S	0.887972	0.0020715	0.012544	NM_005051.1	QARS
GI_14042952-S	1.1986	0.0021111	0.0127531	NM_032031.1	FKSG17
GI_20336758-S	1.14201	0.0021401	0.0128787	NM_005318.2	H1F0
GI_38016902-S	1.09396	0.0021422	0.0128787	NM_015172.2	XTP2
GI_30179906-A	0.910091	0.0022154	0.0132871	NM_178273.1	PILRA
GI_4758957-S	0.881839	0.0022313	0.0133506	NM_004157.1	PRKAR2A
GI_4503516-S	1.16604	0.0022611	0.0134968	NM_003755.1	EIF3S4
GI_34452680-S	0.825353	0.002276	0.0135531	NM_014868.3	RNF10
GI_27262646-I	1.06702	0.0023077	0.0137097	NM_007245.2	A2LP
GI_42476163-S	1.16466	0.002317	0.0137321	NM_002697.2	POU2F1
GI_25453471-A	1.08982	0.0023472	0.0138782	NM_001960.2	EEF1D
GI_4557816-S	1.28831	0.0023828	0.0140554	NM_000436.1	OXCT
GI_14670357-A	1.07027	0.0024228	0.0141989	NM_033003.1	GTF2I
GI_4503532-S	0.838928	0.0024234	0.0141989	NM_001417.1	EIF4B
GI_4504326-S	0.788855	0.0024241	0.0141989	NM_000183.1	HADHB
GI_12383052-S	0.810138	0.0024395	0.0142563	NM_020245.2	TULP4
GI_41399283-A	0.862231	0.0024489	0.0142766	NM_002156.4	HSPD1
GI_16507966-S	1.07488	0.0024626	0.0142766	NM_001975.2	ENO2
GI_33519456-I	1.12585	0.0024643	0.0142766	NM_013283.3	MAT2B
GI_37539715-S	1.19562	0.0024658	0.0142766	XM_050219.7	SYNPO2
GI_21361206-S	1.10184	0.0024945	0.0143629	NM_000213.2	ITGB4
GI_38016923-S	1.0952	0.002496	0.0143629	NM_006253.4	PRKAB1
GI_31542542-S	1.1087	0.0024979	0.0143629	NM_139072.2	DNER
GI_7662073-S	1.09557	0.0025358	0.0145473	NM_014872.1	ZBTB5
GI_44890236-A	1.18895	0.0025579	0.0146409	NM_033140.2	CALD1
GI_26787975-S	1.12176	0.0026021	0.0148601	NM_001560.2	IL13RA1
GI_16554567-A	1.10758	0.0026139	0.0148931	NM_037370.1	CCNDBP1
GI_21264368-I	1.13174	0.0026235	0.0149143	NM_139131.1	NUP98
GI_34222332-S	1.08443	0.0026672	0.0151283	NM_017994.3	FLJ10099
GI_31342404-S	0.942678	0.0026918	0.0152334	NM_178125.2	TRIM50A
GI_20336333-A	1.16433	0.002727	0.0153979	NM_001191.2	BCL2L1
GI_4507676-S	0.895831	0.0027514	0.0155007	NM_003299.1	TRA1
GI_22027640-S	1.13305	0.0027661	0.0155482	NM_002107.2	H3F3A
GI_5453841-S	1.14156	0.0027932	0.0156657	NM_006191.1	PA2G4
GI_21071045-A	1.1707	0.0028309	0.0158414	NM_139035.1	SMARCA1
GI_28373120-S	0.914535	0.0028914	0.0161135	NM_005076.2	CNTN2
GI_14141188-S	1.09378	0.0028923	0.0161135	NM_005826.2	HNRPR
GI_37545373-S	0.869565	0.0029332	0.016305	XM_038664.7	KIAA0564
GI_4757755-S	1.23967	0.0029688	0.0164665	NM_004039.1	ANXA2
GI_31543388-S	0.813915	0.0029813	0.0164992	NM_002611.3	PDK2
GI_14211842-S	0.850996	0.0030333	0.0167501	NM_032547.1	SCOC
GI_38683854-S	0.875715	0.0031181	0.0171802	NM_017952.4	FLJ20758
GI_13027639-S	1.10604	0.0031512	0.0173248	NM_005763.2	AASS
GI_40804747-S	1.23131	0.0031756	0.0174209	NM_017980.2	LIMS2
GI_41350195-S	1.14949	0.0031986	0.0174806	NM_004161.3	RAB1A
GI_40353752-S	1.10618	0.0032005	0.0174806	NM_199163.2	FLJ25222
GI_25121939-A	0.871708	0.003234	0.0176254	NM_004491.2	GRLF1
GI_24308371-S	1.12772	0.0032447	0.017645	NM_052857.1	MGC20398
GI_18426899-A	1.11173	0.0032645	0.0176955	NM_080426.1	GNAS
GI_14141173-S	1.19942	0.0032681	0.0176955	NM_002129.2	HMGB2
GI_26051234-S	1.09554	0.0032852	0.0177498	NM_018230.2	NUP133
GI_33469973-A	0.820936	0.0033061	0.017791	NM_182810.1	ATF4
GI_13994299-S	0.776193	0.003307	0.017791	NM_031925.1	TMPIT
GI_34305454-S	1.09256	0.0033466	0.0179657	NM_024523.5	GCC1
GI_21359835-S	1.20819	0.003369	0.0180123	NM_003768.2	PEA15
GI_18598508-S	1.12345	0.0033697	0.0180123	XM_071866.2	CDR2
GI_39725676-S	0.849773	0.0033792	0.0180246	NM_006184.3	NUCB1
GI_5729867-S	0.894575	0.0034051	0.0181245	NM_004667.2	HERC2
GI_21361618-S	1.08221	0.0034531	0.0183408	NM_019009.2	TOLLIP
GI_16915933-A	0.907394	0.0034965	0.0185324	NM_014275.2	MGAT4B
GI_32455251-A	1.19944	0.0035386	0.0187157	NM_181504.2	PIK3R1
GI_31657128-S	1.08264	0.0035606	0.0187926	NM_012393.1	PFAS
GI_14670385-S	1.10081	0.0035741	0.0188241	NM_001024.2	RPS21
GI_38570110-S	0.874417	0.0036043	0.0189432	NM_152334.2	FLJ25005
GI_27436941-S	1.14099	0.0036244	0.0190091	NM_002954.3	RPS27A
GI_15431291-S	1.13421	0.0037051	0.0193614	NM_000976.2	RPL12
GI_8922904-S	1.12705	0.003707	0.0193614	NM_018343.1	RIOK2
GI_27886536-A	1.21901	0.0038032	0.0197879	NM_001681.2	ATP2A2
GI_30410711-S	0.920043	0.0038068	0.0197879	NM_007190.2	SEC23IP
GI_32481208-A	0.853264	0.0038123	0.0197879	NM_032960.2	MAPKAPK2
GI_4507650-S	1.23395	0.0038449	0.0199154	NM_003290.1	TPM4
GI_4755143-S	0.823714	0.0038576	0.0199403	NM_001569.2	IRAK1
GI_21389338-S	1.21981	0.0039033	0.0201351	NM_144573.1	NEXN
GI_7662041-S	1.13993	0.0039378	0.0202713	NM_014629.1	ARHGEF10
GI_33356548-S	1.10841	0.0039766	0.0204169	NM_002388.3	MCM3
GI_21327681-S	0.881538	0.0039887	0.0204169	NM_000016.2	ACADM
GI_14141160-A	1.13504	0.0039905	0.0204169	NM_004501.2	HNRPU
GI_17402905-S	0.884999	0.0040097	0.0204393	NM_000983.2	RPL22
GI_4507112-S	1.07605	0.0040112	0.0204393	NM_003087.1	SNCG
GI_4758393-S	1.1049	0.0040536	0.0206135	NM_004475.1	FLOT2
GI_21361540-S	1.07907	0.0042191	0.0214116	NM_016400.2	HYPK
GI_14110413-A	1.17755	0.00424	0.021474	NM_002138.2	HNRPD
GI_19913391-A	0.778579	0.0042539	0.021501	NM_134427.1	RGS3
GI_38016179-S	0.862078	0.0042712	0.0215449	NM_198215.1	FAM13C1
GI_37552699-S	1.14481	0.0043078	0.0216862	XM_045086.4	KIAA1764
GI_34147515-S	0.84164	0.004402	0.0221157	NM_003115.3	UAP1
GI_41349436-S	0.870476	0.0045185	0.0226558	NM_004329.2	BMPR1A
GI_4759181-S	1.07105	0.0045363	0.0226985	NM_004603.1	STX1A
GI_38201687-A	1.26497	0.0045451	0.0226985	NM_002933.3	RNASE1
GI_27501445-S	0.912153	0.004585	0.0228521	NM_003677.2	DENR
GI_4507724-S	0.944331	0.0046329	0.0230448	NM_000371.1	TTR
GI_4505324-S	0.881638	0.0046648	0.023131	NM_003731.1	SSNA1
GI_42518069-S	1.16044	0.0046686	0.023131	NM_004817.2	TJP2
GI_17738286-S	1.11671	0.0046968	0.0232248	NM_079834.1	SCAMP4
GI_44955890-I	0.856092	0.0047315	0.0233502	NM_001656.3	ARFD1
GI_29029545-A	1.09452	0.004778	0.0235335	NM_176877.1	INADL
GI_31621304-S	0.846457	0.0047894	0.0235433	NM_133259.2	LRPPRC
GI_27886536-I	1.13609	0.0048852	0.0239673	NM_001681.2	ATP2A2
GI_21536430-S	1.10549	0.0049063	0.0240238	NM_001063.2	TF
GI_37550558-S	1.11722	0.0049812	0.024343	XM_031553.8	SR140
GI_40217610-S	0.915968	0.0049997	0.0243859	NM_020812.1	DOCK6
GI_31542987-S	1.23841	0.005072	0.0246901	NM_021999.2	ITM2B
GI_38202216-A	0.930743	0.0051286	0.0249174	NM_198291.1	SRC
GI_4759039-S	1.08907	0.005227	0.0253462	NM_004292.1	RIN1
GI_32189367-S	1.67333	0.0053766	0.0260217	NM_144646.2	IGJ
GI_4557526-S	0.950549	0.005426	0.0261908	NM_001364.1	DLG2
GI_18496982-S	1.13234	0.0054325	0.0261908	NM_015526.1	CLIPR-59
GI_4506898-S	1.13654	0.0056327	0.0271024	NM_003016.1	SFRS2
GI_8923426-S	0.877638	0.0056492	0.0271024	NM_017830.1	OCIA
GI_37552072-S	1.0592	0.005654	0.0271024	XM_290838.2	LOC339324
GI_37545982-S	0.894125	0.0056927	0.0272361	XM_029353.2	KIAA1509
GI_41281873-I	1.11564	0.0057771	0.0275871	NM_175865.1	ELYS
GI_8923248-S	0.943118	0.0057882	0.0275875	NM_017737.1	TOCA1
GI_34147338-I	1.06385	0.0058117	0.0276467	NM_014089.2	NUPL1
GI_33286447-S	1.17905	0.0059188	0.0281031	NM_000297.2	PKD2
GI_19923934-S	1.14521	0.0059404	0.0281523	NM_138414.1	LOC112869
GI_20127493-S	0.897109	0.0059957	0.0283609	NM_006305.2	ANP32A
GI_21450742-S	1.07769	0.00603	0.0284693	NM_145017.1	FLJ32771
GI_34222269-S	0.852024	0.0060976	0.0287344	NM_181354.2	OXR1
GI_8923113-S	1.12675	0.0061451	0.0289037	NM_017670.1	OTUB1
GI_21359905-S	1.11381	0.0062178	0.0291908	NM_015710.2	GLTSCR2
GI_21264352-S	1.16607	0.0063914	0.02995	NM_003078.2	SMARCD3
GI_4501868-S	0.818992	0.006404	0.0299531	NM_003500.1	ACOX2
GI_21264568-A	1.12848	0.0064271	0.0300053	NM_018450.4	ARID1A
GI_7661869-S	1.12017	0.0065934	0.0307243	NM_014685.1	HERPUD1
GI_23510407-S	0.888491	0.0066771	0.0310567	NM_005870.3	SAP18
GI_4758199-S	0.918668	0.00673	0.0312446	NM_004415.1	DSP
GI_33563285-S	1.09459	0.0068114	0.0315639	NM_015289.1	VPS39
GI_12711659-S	0.899258	0.0069091	0.031958	NM_018979.1	PRKWNK1
GI_9845488-A	1.12921	0.0070425	0.0325147	NM_004954.2	MARK2
GI_18594428-S	1.09128	0.0070608	0.0325393	XM_027105.3	KIAA0767
GI_4505042-S	1.07287	0.0071123	0.032648	NM_002343.1	LTF
GI_28416425-I	0.910997	0.0071147	0.032648	NM_024061.2	VIK
GI_5453923-S	1.1429	0.0071234	0.032648	NM_006230.1	POLD2
GI_24430145-S	1.11826	0.007182	0.0328563	NM_005124.2	NUP153
GI_8923000-S	0.915531	0.0072171	0.0329518	NM_018394.1	FLJ11342
GI_32306537-S	1.08306	0.0072291	0.0329518	NM_005278.2	GPM6B
GI_33359690-A	0.929257	0.0075511	0.0343465	NM_182666.1	UBE2E1
GI_5031726-S	0.920837	0.0075625	0.0343465	NM_005513.1	GTF2E1
GI_14249707-A	0.91262	0.0076079	0.0344901	NM_032921.1	MGC15875
GI_42544214-S	0.81057	0.007665	0.0346508	NM_016250.2	NDRG2
GI_19718756-S	1.11788	0.0076826	0.0346508	NM_006267.3	RANBP2
GI_5032176-S	1.26187	0.0076848	0.0346508	NM_005655.1	TIEG
GI_25777737-S	1.2113	0.0077006	0.0346596	NM_005589.2	ALDH6A1
GI_9558724-S	1.1323	0.0079294	0.0355697	NM_013291.1	CPSF1
GI_40018613-S	0.872541	0.0079312	0.0355697	NM_017644.2	DRE1
GI_40806212-S	0.891939	0.0079613	0.035641	NM_004738.3	VAPB
GI_37595547-S	1.09997	0.0080665	0.0360477	NM_014935.2	PEPP3
GI_4885510-S	1.13671	0.0081463	0.0363339	NM_005381.1	NCL
GI_31543214-S	1.3609	0.0081596	0.0363339	NM_005953.2	MT2A
GI_13514826-S	1.24414	0.0083913	0.0372994	NM_004396.2	DDX5
GI_15011899-A	0.824409	0.0084214	0.037367	NM_032379.2	SYTL2
GI_7661645-S	0.909479	0.0085771	0.0379906	NM_015523.1	DKFZP566E144
GI_4996892-S	1.30626	0.0086573	0.0382785	NM_001540.2	HSPB1
GI_19923654-S	1.25095	0.0086948	0.0383765	NM_001386.3	DPYSL2
GI_25777629-I	0.934954	0.008768	0.0386315	NM_170742.1	KCNJ16
GI_6912447-S	1.13723	0.0087842	0.0386352	NM_012286.1	MORF4L2
GI_39725715-S	1.06637	0.0088493	0.0388533	NM_004596.3	SNRPA
GI_4507744-S	1.11534	0.0089447	0.0392036	NM_003329.1	TXN
GI_38202236-A	1.059	0.0090138	0.0394373	NM_003206.2	TCF21
GI_4506558-S	0.909199	0.0090377	0.0394732	NM_002940.1	ABCE1
GI_21361362-S	0.907371	0.0093579	0.0407704	NM_006788.2	RALBP1
GI_20336257-I	1.08605	0.0093673	0.0407704	NM_012231.2	PRDM2
GI_15431302-S	0.738416	0.0096412	0.0418901	NM_000661.2	RPL9
GI_9845486-A	1.12735	0.0097978	0.0424967	NM_017490.1	MARK2
GI_34147523-S	0.943508	0.0099181	0.0429441	NM_030813.3	SKD3
GI_4809275-A	0.87452	0.0100101	0.0432217	NM_004033.1	ANXA6
GI_21359958-S	0.928534	0.0100292	0.0432217	NM_024588.2	FLJ23584
GI_33636718-S	0.899052	0.0100339	0.0432217	NM_006351.2	TIMM44
GI_34147601-S	1.1307	0.0100666	0.0432881	NM_004309.3	ARHGDIA
GI_41282018-I	0.82352	0.0100855	0.0432952	NM_198060.1	NRAP
GI_10864012-S	0.88886	0.0101408	0.0434583	NM_021200.1	PLEKHB1
GI_19923741-S	0.882794	0.010164	0.0434833	NM_003766.2	BECN1
GI_10800415-S	1.11286	0.0103876	0.0443307	NM_003469.2	SCG2
GI_6598321-S	0.874006	0.0103975	0.0443307	NM_004860.2	FXR2
GI_7019466-S	1.07151	0.0106535	0.0453451	NM_013316.1	CNOT4
GI_21361098-S	0.87499	0.010791	0.0458201	NM_003663.2	CGGBP1
GI_20336200-A	1.0671	0.0108016	0.0458201	NM_138293.1	ATM
GI_17158042-S	1.04998	0.0108214	0.0458263	NM_000981.2	RPL19
GI_40538793-S	0.921925	0.0108668	0.045897	NM_022778.2	DKFZP434L0117
GI_18450370-I	0.935995	0.0108747	0.045897	NM_080841.1	PTPRA
GI_19923484-S	0.89131	0.0112428	0.0473707	NM_016424.2	LUC7A
GI_38604072-S	1.08225	0.0113045	0.0475511	NM_023073.2	FLJ13231
GI_42656993-S	0.941707	0.0113998	0.0478717	XM_379288.1	LOC340017
GI_4557712-S	0.822383	0.0114714	0.0480917	NM_000228.1	LAMB3
GI_24430189-S	0.925496	0.0115132	0.0481863	NM_002275.2	KRT15
GI_7657123-S	1.09894	0.01159	0.0484268	NM_014350.1	TNFAIP8
GI_8923908-S	1.0929	0.011653	0.0486092	NM_018695.1	ERBB2IP
GI_17978468-I	0.921428	0.0116817	0.0486478	NM_058241.1	CCNT2
GI_38569420-S	1.11669	0.0117102	0.0486859	NM_001096.2	ACLY
GI_21626463-S	1.09879	0.0117633	0.0488253	NM_001655.3	ARCN1
GI_42734429-S	0.937942	0.0117887	0.0488501	NM_012232.2	PTRF
GI_24430140-S	1.27512	0.0118186	0.0488836	NM_000138.2	FBN1
GI_34304343-A	0.935608	0.0118358	0.0488836	NM_021154.3	PSAT1
GI_4506004-S	0.843465	0.0120235	0.0495772	NM_002709.1	PPP1CB
GI_11496970-A	0.944171	0.0120981	0.049803	NM_000832.4	GRIN1
GI_22035549-S	1.05057	0.0121257	0.0498347	NM_005503.2	APBA2
GI_27735092-S	1.06444	0.0121485	0.0498466	NM_173648.1	FLJ39502
