# Supplementary material for: A Human Protein Interaction Network Shows Conservation of Aging Processes between Human and Invertebrate Species
Source: PLoS Genet. 2009 Mar 13;5(3):e1000414. doi: 10.1371/journal.pgen.1000414 (PMC2657003; doi:10.1371/journal.pgen.1000414)
Supplement: Table S4 — Correlation in expression changes for genes encoding binary interactors. (0.41 MB XLS) [file pgen.1000414.s004.xls]

## Sheet: correlation_path_July_2007.csv
gene1	gene2	cor.path	p-value	B-H FDR
FLNB	TIMP3	0.834191	2.91e-14	1.06e-10
FLNB	CLSTN1	0.761127	9e-11	1.64e-07
ATP5F1	PBXIP1	-0.746643	3.17e-10	3.84e-07
RRAGD	TPM3	-0.726722	1.57e-09	1.43e-06
FLNC	TXNL	0.721699	2.29e-09	1.67e-06
FLNB	IQGAP1	0.715626	3.6e-09	2.18e-06
FRAP1	MAPKAPK2	0.711983	4.68e-09	2.44e-06
ILK	LIMS2	0.705068	7.66e-09	3.48e-06
FLNC	MAP3K7IP2	0.692558	1.8e-08	6.92e-06
FLNB	PMP22	0.691731	1.9e-08	6.92e-06
RPL31	ITM2B	0.686939	2.6e-08	8.62e-06
EEF1G	EEF1D	0.684961	2.96e-08	8.98e-06
EEF1A1	ANXA2	0.68198	3.58e-08	1e-05
RRAGD	LOC51315	0.680251	4e-08	1.04e-05
FRAP1	ABR	-0.674549	5.72e-08	1.39e-05
ATP5F1	GOLGA3	-0.67133	6.97e-08	1.51e-05
FRAP1	VIM	-0.671122	7.06e-08	1.51e-05
FLNB	ACTN4	0.667478	8.82e-08	1.78e-05
ILK	NAPA	0.653755	1.98e-07	3.78e-05
LIM	ACTN4	0.652906	2.07e-07	3.78e-05
FLNB	BECN1	-0.645756	3.11e-07	5.39e-05
FLNB	APBB3	0.641375	3.96e-07	6.55e-05
CNN3	SDCBP	0.633997	5.9e-07	9.34e-05
FLNB	NDST2	0.631807	6.63e-07	9.6e-05
EEF1A1	CRIM1	0.631484	6.74e-07	9.6e-05
EEF1A1	DPYSL2	0.631159	6.86e-07	9.6e-05
EEF1A1	CDC14B	-0.628084	8.06e-07	0.000108692
ATP5F1	RPL5	0.626457	8.77e-07	0.000114091
RPL31	KPNB1	0.621178	1.15e-06	0.000144572
OPA1	HGS	-0.617593	1.38e-06	0.000167615
FLNB	SF3B2	0.61365	1.68e-06	0.000197602
OPA1	SREBF2	0.61258	1.77e-06	0.000201866
FLNB	SYNPO	-0.602084	2.96e-06	0.000326173
RPL31	MSH6	0.599291	3.38e-06	0.000361563
FLNB	STK4	0.595547	4.03e-06	0.000418863
FEZ1	ACTG1	0.587956	5.72e-06	0.00057806
FLNB	NFKB1	0.586535	6.1e-06	0.000599977
RPL31	SEC23IP	-0.584022	6.83e-06	0.000654375
FLNB	ENO2	0.58326	7.07e-06	0.000659814
FLNB	MTRF1L	-0.579652	8.3e-06	0.000755605
GNA11	ZFR	-0.576353	9.6e-06	0.000834054
RPS25	HERPUD1	0.575904	9.79e-06	0.000834054
NUP98	ALS2CR3	-0.575768	9.85e-06	0.000834054
FABP4	NDUFS8	0.573795	1.07e-05	0.000888349
RAB10	PPP2R3A	0.572235	1.15e-05	0.000929416
FLNB	USP22	0.570563	1.23e-05	0.000977219
CNN3	CRIM1	0.565736	1.52e-05	0.00117528
JM1	CHSY1	-0.561159	1.84e-05	0.00139498
RBPMS	VWF	0.557729	2.12e-05	0.00155664
TAGLN	LTBP4	0.557532	2.14e-05	0.00155664
FLNB	ASK	0.55484	2.39e-05	0.00170451
ILK	C1S	0.55375	2.5e-05	0.00174328
TAGLN	TAGLN2	0.553346	2.54e-05	0.00174328
LARP	ELF1	-0.550632	2.83e-05	0.00190988
JM1	CSPG6	-0.549191	3e-05	0.00198713
FLNB	TRIP6	0.545765	3.44e-05	0.00220547
TAGLN	ACTG1	0.545686	3.45e-05	0.00220547
FEZ1	RPL3	0.544849	3.57e-05	0.0022406
RRAGD	SAFB2	-0.544218	3.66e-05	0.00225829
LARP	NCOR2	0.542883	3.86e-05	0.00234068
ATP1A1	CSPG2	0.541799	4.02e-05	0.00240245
FLNB	CLTA	0.540048	4.31e-05	0.00253125
FLNB	SH3BP4	0.539263	4.44e-05	0.0025468
OPA1	ADD1	-0.539076	4.48e-05	0.0025468
RPL6	EPS15	0.53682	4.89e-05	0.00273671
EEF1G	BC-2	0.535409	5.16e-05	0.00284578
HDAC2	EEF1D	-0.534109	5.42e-05	0.00294661
RPL31	TPT1	0.533631	5.52e-05	0.00295684
FLNC	MAP4	0.532044	5.87e-05	0.00302574
HSPA9B	ARHGDIA	-0.53192	5.89e-05	0.00302574
FLNC	C1S	-0.531894	5.9e-05	0.00302574
EEF1A1	ZNF259	-0.527657	6.92e-05	0.00349945
RPL6	NAP1L1	0.527304	7.02e-05	0.00349945
FLNB	SPRED1	0.526814	7.15e-05	0.003516
FLNB	PABPC1	0.526049	7.35e-05	0.00354268
EEF1A1	CLU	0.525898	7.39e-05	0.00354268
PRKAG1	BCOR	-0.524704	7.73e-05	0.00365568
STX1A	NAPB	0.524037	7.92e-05	0.0036992
EEF1G	TPM1	0.523251	8.16e-05	0.00374359
FLNB	PRMT3	-0.52281	8.29e-05	0.00374359
EEF1G	STRN4	-0.522695	8.33e-05	0.00374359
RPL31	CALD1	0.522192	8.48e-05	0.00376717
LIM	SERPINE2	-0.521017	8.86e-05	0.00386544
HDAC2	ZFR	0.520771	8.94e-05	0.00386544
HSPA9B	KIAA1115	-0.520515	9.02e-05	0.00386544
FLNB	MYBPC1	0.519066	9.52e-05	0.00399396
EEF1A1	MSN	0.518826	9.6e-05	0.00399396
JM1	KRT8	0.518673	9.65e-05	0.00399396
LIM	GRSF1	-0.516757	0.000103492	0.00423389
LARP	VWF	-0.514966	0.000110415	0.00446689
FRAP1	CLTA	-0.514568	0.00011201	0.00448163
HSPA9B	SART1	-0.512283	0.00012158	0.00481164
LARP	SPARCL1	-0.509249	0.00013544	0.00530255
FLNB	KIAA0284	0.507093	0.000146151	0.00566104
ATP6V0A1	DNAJC7	-0.506746	0.000147945	0.0056702
RPS25	NEDD5	0.506022	0.00015175	0.00570912
FEZ1	EIF3S10	-0.505957	0.000152097	0.00570912
KIAA0931	UQCRB	-0.505414	0.00015502	0.00575946
NUP98	PDE4B	0.503577	0.000165284	0.00607877
ATP6V0A1	NAG	-0.502297	0.000172794	0.00629144
FLNB	ARGBP2	0.4979	0.000201039	0.00724735
HSPA9B	SYAP1	-0.497199	0.000205907	0.00735007
FEZ1	KIF1C	-0.495131	0.000220916	0.00780928
EEF1G	FLOT2	0.493648	0.000232277	0.00813194
FLNB	GTF2E1	-0.491763	0.000247494	0.00858216
FLNB	C3	0.491476	0.000249889	0.00858344
PRKACA	TRIP11	-0.491051	0.000253468	0.00862502
FRAP1	IMMT	0.490445	0.000258661	0.00872022
EEF1G	KIAA1536	-0.488996	0.000271466	0.00904517
TRIM9	MYO18A	0.488797	0.000273268	0.00904517
FLNB	DAG1	0.488161	0.0002791	0.00915499
RANBP9	SCN1B	0.487829	0.000282194	0.00917383
RPS25	RAB1A	0.487438	0.000285876	0.00921128
EEF1A1	USF2	-0.487081	0.000289265	0.00923872
PCYT1A	FLJ23027	0.484827	0.000311586	0.00986508
FLNB	WSB1	0.483721	0.000323095	0.0101413
FLNB	HSPA1A	0.482689	0.000334177	0.0103995
SLC25A3	KIAA0564	0.481996	0.000341813	0.010547
ATP6V0A1	CRYAB	0.480319	0.000360947	0.010962
LARP	PTMA	-0.48029	0.000361286	0.010962
FLNB	PC4	-0.479343	0.000372524	0.0112096
RPL31	MUM1	0.478258	0.00038579	0.0112656
FLNC	YWHAQ	-0.478217	0.0003863	0.0112656
LDB3	FLJ10159	-0.478195	0.00038657	0.0112656
GCN1L1	RPL5	-0.478146	0.000387185	0.0112656
EEF1G	NOB1P	-0.477932	0.000389856	0.0112656
PRKAG1	NDRG2	0.476156	0.00041272	0.0118324
RPL6	NAP1L1	0.475502	0.000421428	0.0119877
ATP5F1	OSBPL11	0.474917	0.000429365	0.0121067
FLNC	DMTF1	-0.474706	0.000432264	0.0121067
HDAC6	H1F0	0.471869	0.000472965	0.0131455
FRAP1	LTF	-0.470409	0.000495222	0.0136046
EEF1G	EEF1B2	-0.470298	0.000496953	0.0136046
FLNB	KIAA2002	0.469745	0.000505663	0.0137397
EEF1A1	ATM	0.468018	0.000533737	0.0143951
RPL31	PTPN13	0.465872	0.000570581	0.0152756
EEF1A1	SREBF2	-0.465584	0.000575698	0.0153001
FLNB	GLUL	0.465043	0.000585422	0.0154041
HK1	KIAA1764	-0.464897	0.000588073	0.0154041
FLNB	FBN1	0.4642	0.00060085	0.0155592
FLNB	PECI	-0.464109	0.000602541	0.0155592
NUP98	GORASP2	0.463798	0.000608347	0.0155985
PRKAG1	RANBP2	-0.462598	0.000631218	0.0160718
BRD1	EPS15	-0.462027	0.000642382	0.0162086
RPL6	CCT2	0.461869	0.000645496	0.0162086
LARP	DMN	0.459548	0.000692875	0.0172792
FLNB	STOML2	-0.459023	0.000704029	0.0174379
EEF1A2	HRD1	0.458559	0.000714002	0.0175654
RPS25	JARID1A	0.457685	0.000733157	0.0179156
FEZ1	SPTB	-0.455744	0.000777355	0.018869
NUP98	PRICKLE2	-0.455153	0.000791282	0.0190798
PRKAG2	CPE	-0.454422	0.000808797	0.0193739
LIM	DKFZP564M182	-0.453656	0.000827556	0.0196937
FLNB	ITGB1	0.453158	0.000839942	0.0198586
CNN3	FXR2	-0.451321	0.000887122	0.0208388
EEF1A1	SDPR	0.451007	0.00089543	0.0208991
FLNC	FKSG17	0.450787	0.000901284	0.0209018
ATP6V0A1	DDEF2	0.450201	0.00091704	0.0209026
ATP6V0A1	SMARCE1	0.450188	0.000917387	0.0209026
EEF1G	MAP3K7IP2	-0.449813	0.000927622	0.0209026
EEF1G	CHD1L	-0.449792	0.00092819	0.0209026
GNAI1	OCIA	0.449725	0.000930025	0.0209026
STX1A	EPB41L3	0.445995	0.00103765	0.0231449
RPS25	RBM5	0.445778	0.00104425	0.0231449
RPS25	H3F3A	0.445627	0.00104886	0.0231449
FLNC	HTATIP	0.444111	0.00109616	0.0240429
FLNB	SAP18	-0.443811	0.00110575	0.024108
EEF1G	CLMN	0.442953	0.00113357	0.0245673
RANBP10	VCL	0.442501	0.00114846	0.0245966
HSPA9B	NDFIP1	0.442329	0.00115418	0.0245966
LIM	YME1L1	-0.442299	0.00115518	0.0245966
LARP	CCNI	0.441941	0.00116719	0.0247077
LARP	KPNA3	0.440108	0.00123036	0.0256811
RPL31	VIM	0.440056	0.00123217	0.0256811
BRPF3	KPNA4	0.43981	0.00124091	0.0256811
EEF1A1	MGC874	-0.439797	0.00124138	0.0256811
RPL31	FLJ10747	-0.43865	0.00128275	0.026387
RBPMS	AKAP2	0.438301	0.0012956	0.0265016
GNAO1	RNPS1	-0.438029	0.00130568	0.0265586
EEF1G	MYH11	0.437096	0.00134083	0.027122
FRAP1	AP2B1	0.436585	0.00136041	0.0273659
NUP98	PRDM2	0.435325	0.00140982	0.0282041
FLNB	AKAP1	-0.434273	0.00145233	0.0288056
FLNC	KIAA1728	-0.434128	0.00145825	0.0288056
FRAP1	RPS27	-0.433998	0.00146362	0.0288056
RPS25	OCIA	-0.433521	0.00148338	0.0289658
LIM	LRPPRC	-0.433418	0.00148767	0.0289658
EEF1G	AKAP13	0.432505	0.0015263	0.0295599
RPL31	CHD1	0.431394	0.00157447	0.0303315
EEF1A1	LARP	-0.430667	0.00160674	0.0307902
FLNB	RNF10	-0.430364	0.00162035	0.0308884
NDUFB7	INADL	-0.429407	0.00166407	0.0315567
LIM	SLC25A6	0.429176	0.00167476	0.0315701
FLNB	LRP1	0.429018	0.00168212	0.0315701
EEF1G	SBDS	0.427784	0.00174055	0.0324991
FLNB	A2M	0.427039	0.00177673	0.0326762
LARP	CTNNBL1	0.427013	0.00177799	0.0326762
SGKL	APLP1	-0.426828	0.00178708	0.0326762
EEF1A1	MRP63	0.426774	0.00178972	0.0326762
FLNC	XTP2	-0.426669	0.0017949	0.0326762
FEZ1	MDC1	0.426362	0.00181015	0.0327898
FLNB	GATA3	0.424472	0.00190648	0.0342682
EEF1G	GNAO1	0.424393	0.00191059	0.0342682
EEF1A2	LOC339324	0.423586	0.00195318	0.0348605
HSPA9B	USP11	-0.423277	0.00196971	0.0348812
LIM	LOC119587	0.423206	0.0019735	0.0348812
RPS25	NDP52	0.422842	0.00199318	0.0350588
ATP1A1	FLNB	0.422285	0.00202364	0.0353907
SLC25A3	FLJ14345	-0.422136	0.00203181	0.0353907
FLNB	PCDH1	0.421966	0.00204121	0.0353907
HDAC2	CAP1	-0.421177	0.00208537	0.0359849
FEZ2	FLJ36090	0.419585	0.00217701	0.037389
RPL31	KIAA1128	-0.419282	0.00219489	0.0374328
BRD1	KNS2	0.419193	0.00220011	0.0374328
HSPA9B	EIF4G2	0.418036	0.00226964	0.038436
EEF1G	S100A10	0.417806	0.00228367	0.0384946
TAGLN	CLOCK	-0.417201	0.00232094	0.0389425
FLNB	RNF19	0.416232	0.00238185	0.0397813
IDH3A	PCYT1A	0.415608	0.00242178	0.0402635
NUP98	RLF	0.415286	0.00244264	0.0403582
HSMPP8	AHR	0.414998	0.00246141	0.0403582
BRD1	FBXL5	-0.414995	0.00246164	0.0403582
CADPS2	MYH14	-0.414756	0.00247728	0.0403582
EEF1A1	RAB22A	0.414512	0.00249342	0.0403582
PCYT1A	UVRAG	0.414503	0.00249398	0.0403582
FLNC	TXN	-0.413995	0.0025278	0.0407244
EEF1G	LOC54499	0.41355	0.00255782	0.0410266
HSPA9B	SON	0.412568	0.00262506	0.0419204
FABP5	KIAA0355	0.41212	0.00265624	0.0422331
PIK3CB	PRKAR1A	0.4117	0.00268577	0.0424655
PCYT1A	SP192	0.411581	0.00269419	0.0424655
HSPA9B	RPL22	0.411085	0.00272957	0.0427732
FRAP1	SLC25A6	-0.410836	0.0027475	0.0427732
FLNB	PLS3	0.410728	0.00275527	0.0427732
EEF1A2	NELL1	-0.410653	0.0027607	0.0427732
FABP5	SORBS1	-0.410101	0.00280093	0.0429441
NUP98	DVL3	0.409965	0.00281092	0.0429441
FLNB	VCL	0.409959	0.00281136	0.0429441
NUP98	SIN3A	0.409518	0.00284397	0.0429441
FEZ1	KIAA0907	0.409513	0.00284437	0.0429441
ATP1A2	PMP22	0.4093	0.00286023	0.0429441
FLNB	POU2F1	0.409292	0.00286086	0.0429441
CADPS2	CAST	-0.409222	0.00286608	0.0429441
STX1A	APOL2	-0.408827	0.00289581	0.0431859
FRAP1	ARS2	-0.408693	0.00290595	0.0431859
RPL6	KIAA1109	0.408434	0.00292563	0.0433017
FRAP1	DSP	0.407884	0.00296781	0.0436913
FRAP1	SRP14	-0.40768	0.00298365	0.0436913
PAPSS1	PTPN13	0.407624	0.00298795	0.0436913
BRPF3	MADD	-0.406991	0.00303748	0.0440873
AOX1	GRINA	0.406969	0.00303925	0.0440873
FLNC	PIK3C2A	-0.406624	0.00306654	0.0443067
MAP2K7	CAST	0.405924	0.00312266	0.0449391
EEF1G	TRIP11	0.405717	0.00313936	0.0450017
FABP4	MMRN2	0.404643	0.00322762	0.0459828
RRAGD	AP3D1	-0.404577	0.00323307	0.0459828
RANBP10	ELYS	0.404395	0.00324829	0.0460196
RRAGD	CTNND2	0.403896	0.00329024	0.0464331
PRKACA	NUP155	-0.403661	0.00331016	0.046534
ILK	PDCD4	0.403366	0.00333535	0.0467077
RPL6	NPM1	0.403029	0.00336431	0.0469327
RPL6	PSAP	-0.401151	0.0035298	0.0489808
FLNB	HSPA1B	0.400897	0.00355266	0.0489808
EEF1A1	TERF2	0.400709	0.00356972	0.0489808
SOD1	YWHAQ	0.400698	0.0035708	0.0489808
RPL31	LPHN2	0.400614	0.00357838	0.0489808
HSPA9B	SF3B2	-0.399943	0.00363994	0.0495507
FLNB	ATM	0.399864	0.00364724	0.0495507
PRKAG1	SGCE	-0.399324	0.00369759	0.0498836
RPS25	WAC	0.399308	0.00369914	0.0498836
GCN1L1	ZNF262	-0.398603	0.00376576	0.0505946
FRAP1	PACSIN2	-0.39827	0.00379755	0.0507606
EEF1A1	ITGB1	0.398182	0.003806	0.0507606
FABP5	FLII	-0.397919	0.00383138	0.0509126
RPL6	ACTA2	-0.397649	0.00385755	0.0509796
HSPA9B	DDX21	0.397579	0.00386443	0.0509796
RRAGD	SPARCL1	-0.397037	0.00391754	0.0514937
RPL6	NCL	-0.396661	0.00395478	0.0517841
LIM	HSPA8	-0.396528	0.00396808	0.0517841
FLNB	MLL4	0.395856	0.00403559	0.052477
HSPA9B	GOT2	0.395298	0.00409244	0.0530269
AOX1	EFA6R	0.394402	0.00418521	0.0539666
FLNB	GPR155	0.394264	0.00419963	0.0539666
OPA1	PACSIN1	-0.39407	0.00422003	0.0539666
TAGLN	FLJ25222	0.39403	0.00422425	0.0539666
ATP1A1	JAG1	0.393573	0.0042726	0.0543104
HSPA9B	KIAA0102	0.393375	0.00429373	0.0543104
UCHL5	HGS	-0.393355	0.0042959	0.0543104
SHC1	HDGFRP3	-0.392957	0.00433867	0.0546613
LARP	WARS	-0.392607	0.0043766	0.0547737
ESRRBL1	WASF3	0.392597	0.00437768	0.0547737
GNAO1	CKIP-1	0.392302	0.00440986	0.0549874
FLNB	D1S155E	-0.391919	0.00445191	0.0553222
RPL31	NASP	-0.391366	0.00451334	0.0558948
ACO2	ZNF398	-0.39081	0.0045758	0.0564762
FLNB	PMP22	0.390492	0.00461189	0.0567106
FLNC	TIMM44	0.390369	0.00462594	0.0567106
ATP1A1	SYNE2	-0.389146	0.00476731	0.0582476
RPL6	KIAA1205	-0.388822	0.00480546	0.0583914
CNN3	TAGLN2	0.388774	0.00481115	0.0583914
FLNB	NACA	0.38801	0.0049021	0.0592975
PCYT1A	CALD1	-0.387473	0.00496699	0.0597226
SOD1	TXNDC	0.387448	0.00497005	0.0597226
OPA1	LMNA	-0.386906	0.00503637	0.0603204
PLEKHE1	KIAA1441	0.386675	0.00506474	0.0604614
LARP	RPL35	-0.386357	0.00510419	0.0607332
PRKAG1	GSN	-0.385849	0.00516779	0.0610738
LARP	PNN	0.385812	0.0051724	0.0610738
ATP6V0A1	NFX1	0.385727	0.00518314	0.0610738
ESRRBL1	ATP5H	-0.385467	0.00521605	0.0610932
UGP2	KIAA0450	-0.385449	0.00521834	0.0610932
STX1A	ZNF254	-0.384173	0.0053824	0.0628119
COQ7	FCGBP	-0.383811	0.0054298	0.0631627
EEF1A1	ATF4	-0.383529	0.00546692	0.0632228
FLNC	ACTG1	-0.383508	0.0054697	0.0632228
TAGLN	BHLHB2	0.383254	0.00550331	0.06341
STX1A	NAPA	0.382855	0.00555655	0.0636697
AKT1	KIAA0372	-0.382823	0.00556082	0.0636697
FLNB	MAP3K7IP2	-0.382095	0.0056592	0.0644428
EEF1G	MAP3K7IP2	-0.381924	0.00568256	0.0644428
EEF1G	DMD	-0.381798	0.00569983	0.0644428
ATP5F1	ATP5H	0.381689	0.00571485	0.0644428
ATP1A2	ANK3	0.381674	0.00571685	0.0644428
FRAP1	SLC4A1AP	0.381321	0.0057655	0.0647907
FLNB	FAT	0.38099	0.00581157	0.0648822
FLNC	LOC92689	-0.380805	0.00583739	0.0648822
ATP1A1	COL5A1	0.380759	0.00584385	0.0648822
PCYT1A	CTSC	-0.380611	0.00586457	0.0648822
OPA1	ASPH	0.38056	0.00587169	0.0648822
FLNB	MS4A6A	0.380497	0.00588056	0.0648822
DNCH2	FLJ12592	0.380329	0.00590425	0.0649467
RPS25	IQGAP2	0.380179	0.00592546	0.0649489
PCYT1A	ALAS1	0.380076	0.00594012	0.0649489
FLNB	PCBP1	0.379571	0.00601229	0.0654365
FEZ2	MTRF1	-0.379512	0.00602066	0.0654365
FLNC	RPL31	-0.379328	0.0060472	0.0655293
PAPSS1	RAI17	0.379058	0.00608627	0.065757
DPYD	SDCCAG33	0.378915	0.0061071	0.0657634
RRAGD	HMG2L1	0.378806	0.00612299	0.0657634
FRAP1	SERPINB6	0.37853	0.00616333	0.0660021
UGP2	HGRG8	-0.378019	0.00623873	0.0666136
BRD1	FDFT1	-0.377743	0.00627982	0.0668562
FLNC	KIFAP3	-0.377593	0.00630209	0.0668977
PCMT1	SPAG9	0.377456	0.00632265	0.0669209
ATP1A2	PMP22	0.37701	0.00638989	0.0674365
EEF1G	KIAA0924	0.376812	0.00641987	0.0675538
FLNB	ARHGDIA	0.376693	0.00643811	0.0675538
PCYT1A	FTL	-0.376039	0.00653846	0.0680646
HDAC2	MCM2	-0.376021	0.0065412	0.0680646
ATP5F1	FLJ34278	-0.37601	0.00654288	0.0680646
EEF1G	HNRPM	0.375766	0.00658062	0.0682623
TPR	U5-200KD	0.375521	0.00661891	0.0684644
FLNB	FALZ	0.375391	0.0066392	0.0684796
OPA1	APLP2	-0.374685	0.00675056	0.0693421
FRAP1	HCMOGT-1	-0.37462	0.0067609	0.0693421
AKT3	ARRB2	0.374123	0.00684027	0.069739
FRAP1	GLTSCR2	-0.374048	0.00685226	0.069739
HSMPP8	ZFP36L1	0.374019	0.00685706	0.069739
ATP1A1	SYNE2	0.373805	0.00689158	0.0698949
EEF1G	ANXA6	-0.373092	0.0070076	0.0706787
NUP98	FBXO7	0.373028	0.00701817	0.0706787
FLNB	HLA-B	0.372974	0.0070271	0.0706787
FLNC	PMP22	-0.372407	0.00712089	0.0713726
TRIM9	FLJ10006	0.372256	0.00714593	0.0713726
LRP10	SHANK3	-0.372136	0.00716597	0.0713726
FLNC	HSPB1	0.372086	0.0071745	0.0713726
SLB	SPRED2	0.37171	0.00723757	0.0718038
FABP5	D1S155E	-0.371322	0.0073033	0.072259
PLEKHE1	PRPF8	-0.369985	0.00753394	0.0743389
PCYT1A	ANKRA2	0.369806	0.00756515	0.0744451
FRAP1	SART3	-0.369657	0.0075913	0.074458
INSR	TRIM3	0.369532	0.00761335	0.074458
ESRRBL1	OLFM1	0.369441	0.00762949	0.074458
MFTC	RNF4	0.369335	0.00764826	0.074458
FLNB	C1QBP	-0.369125	0.00768544	0.0746205
RRAGD	ARF3	-0.368379	0.00781909	0.0757163
HSMPP8	ARGBP2	0.366683	0.00813035	0.0785215
STX1A	DDX42	0.36656	0.00815337	0.0785355
ATP6V0A1	DICER1	0.366364	0.00819007	0.0786809
HSMPP8	EPN2	-0.366045	0.00825022	0.0789816
PCYT1A	FLJ25005	0.365891	0.00827947	0.0789816
FLNC	PMP22	-0.365854	0.00828645	0.0789816
OPA1	VIK	0.365019	0.00844619	0.080294
GNA11	KIAA1109	-0.364852	0.0084786	0.0803921
OPA1	CTNNBIP1	0.364225	0.00860072	0.0813383
FLNB	PCBP2	-0.363786	0.00868718	0.0819311
RPL31	SPRED2	0.363678	0.00870842	0.0819311
TRIM9	DAF	-0.363521	0.00873966	0.0820131
HDAC1	PPGB	0.362836	0.00887677	0.0830857
CNN3	GRN	0.361316	0.00918758	0.0857573
NUP98	IRAK1	-0.361211	0.00920931	0.0857573
FLNB	ITGA1	0.360896	0.00927507	0.0859362
PCMT1	GORASP2	-0.36085	0.00928468	0.0859362
FLNB	MGEA5	0.36078	0.00929934	0.0859362
FLNB	LAMC1	0.36004	0.00945558	0.0869693
PIK3CB	TADA3L	-0.360012	0.0094615	0.0869693
EEF1A1	DDEF2	0.359912	0.00948279	0.0869693
FLNB	PMP22	0.359278	0.00961886	0.0879956
FLNC	RNF6	0.358869	0.00970765	0.0885853
LARP	EIF3S9	0.358436	0.00980228	0.0890847
HSPA9B	ELAC2	-0.358395	0.0098113	0.0890847
FABP5	CAPNS1	-0.358011	0.00989592	0.0896295
RPL6	MDM2	-0.357794	0.00994403	0.0898111
LARP	RABEP1	0.357698	0.00996531	0.0898111
EEF1A1	RPL15	0.357428	0.0100256	0.0901312
EEF1G	KRT8	-0.357	0.0101217	0.0906896
EEF1A1	SGKL	0.35693	0.0101375	0.0906896
EEF1G	GNAO1	0.356148	0.0103156	0.0920569
FRAP1	NF2	0.355815	0.0103924	0.0923019
ATP1A1	ANKRD25	0.355808	0.0103938	0.0923019
STX1A	FUBP3	0.355666	0.0104267	0.0923241
EEF1G	NAG	-0.355576	0.0104475	0.0923241
PRKAG1	PA2G4	-0.355469	0.0104724	0.0923241
OPA1	MAP3K7IP2	0.354795	0.0106299	0.0932926
FLNB	BTF3	0.35478	0.0106335	0.0932926
ATP1A3	MMRN2	0.354631	0.0106686	0.0933618
RPS25	KIAA1194	-0.354483	0.0107036	0.0933618
ATP6V0A1	NFX1	0.354421	0.0107183	0.0933618
SYNJ1	LASP1	-0.353858	0.0108525	0.0938038
EEF1A1	DNER	0.35383	0.0108593	0.0938038
FLNC	RNF6	0.353787	0.0108695	0.0938038
ESRRBL1	DES	-0.353776	0.0108721	0.0938038
HDAC2	CCDC9	-0.353503	0.0109379	0.0940841
EEF1G	UAP1	-0.353427	0.0109562	0.0940841
HSMPP8	ZNF9	0.353301	0.0109866	0.0941229
ATP1A1	IGFBP5	-0.35293	0.0110769	0.0946735
ATP1A1	VIM	0.352532	0.0111742	0.0952813
FABP5	STOML2	-0.352353	0.0112182	0.0954335
ILK	PCDHGC5	-0.351209	0.0115034	0.0976316
ATP1A1	PKM2	-0.351071	0.0115382	0.0976991
BRD1	SNRPA	0.350792	0.011609	0.0979184
TPR	PIK3R1	0.350757	0.0116179	0.0979184
SLC13A3	ADD3	-0.35055	0.0116704	0.0981335
FRAP1	FLJ13615	-0.350403	0.011708	0.0982233
EEF1A1	ITGB4	0.349757	0.0118743	0.0993889
JM1	KIAA1078	-0.349627	0.0119079	0.0994421
PCYT1A	NFATC3	0.348998	0.0120721	0.100583
BRD1	INADL	0.348655	0.0121625	0.101105
PCYT1A	PRKAB1	0.348366	0.0122392	0.101467
PCYT1A	MAT2B	-0.34828	0.0122619	0.101467
XDH	TDE2L	0.347979	0.0123422	0.1019
FEZ1	SPARCL1	0.347328	0.0125177	0.103115
ACO2	SND1	0.346828	0.0126536	0.103785
EEF1A2	ZNF259	-0.346819	0.0126561	0.103785
PCYT1A	NFATC3	0.345869	0.0129181	0.105395
AKT2	MYH9	-0.345757	0.0129493	0.105395
FABP5	YAP	-0.345746	0.0129524	0.105395
FLNB	MS4A6A	0.345627	0.0129856	0.105395
LASS2	SATB1	-0.345586	0.0129971	0.105395
FLNB	WSB1	0.344959	0.0131736	0.106589
PCYT1A	CREBBP	-0.344528	0.0132959	0.107314
SLC13A3	VIM	-0.344437	0.0133221	0.107314
EEF1G	RPS27	0.344111	0.0134153	0.107826
FLNC	EPB41L3	-0.343958	0.0134594	0.107859
ILK	CAP350	0.343694	0.0135359	0.107859
FLNB	HSPA5	0.34362	0.0135571	0.107859
RRAGD	ZNF253	0.343613	0.0135593	0.107859
PRKAG1	SLC8A1	0.343584	0.0135676	0.107859
RBPMS	AKAP2	0.343261	0.0136616	0.10837
RPL6	STK10	-0.343141	0.0136968	0.108413
GCN1L1	ARFD1	-0.342992	0.0137405	0.108523
LIM	GCSH	-0.341951	0.0140487	0.110364
FLNB	TXNL	-0.341948	0.0140496	0.110364
NUP98	TIAM1	-0.341721	0.0141177	0.110364
CNN1	PRDM2	0.341641	0.0141417	0.110364
EEF1A1	ARGBP2	0.341561	0.0141659	0.110364
SOD2	ATRX	-0.341478	0.0141907	0.110364
FLNB	DNAJB11	0.341454	0.0141979	0.110364
FLNB	HIPK3	-0.341394	0.014216	0.110364
PRKAG1	HAX1	0.341077	0.0143122	0.110641
LIM	LOC119587	0.341076	0.0143125	0.110641
EIF5A	FLJ10154	-0.340171	0.0145898	0.112376
UGP2	RBBP6	-0.340055	0.0146257	0.112376
ATP5F1	SEC31L1	-0.340042	0.0146295	0.112376
NUP98	DUSP6	-0.338546	0.015099	0.115738
TPR	VDP	0.337997	0.0152743	0.116836
GNAI1	LOC123169	0.337881	0.0153119	0.116877
TAGLN	LGALS3	0.337653	0.0153853	0.117192
FEZ1	SCOC	-0.337488	0.0154385	0.117352
EEF1A1	STK11	-0.337113	0.0155605	0.118033
PCYT1A	PRKAR2A	0.336487	0.015766	0.119121
RPL6	MTF1	-0.336477	0.0157694	0.119121
LARP	GOLGA4	0.336286	0.0158325	0.11935
RPL31	FASN	0.336084	0.0158994	0.119607
TAGLN	WBP2	0.335696	0.016029	0.120333
LIM	OTUB1	0.335273	0.0161708	0.120925
FRAP1	PPP1R13B	-0.335263	0.0161743	0.120925
TRIM9	ARRB2	-0.335147	0.0162134	0.12095
EEF1G	TTC3	-0.335057	0.0162441	0.12095
PIK4CB	TRIM45	-0.33456	0.0164127	0.121562
RPL31	CRIM1	0.334548	0.0164171	0.121562
ATP1A3	ANKRD17	-0.334513	0.0164288	0.121562
FRAP1	PPFIA1	0.334368	0.0164787	0.121562
PRKACA	SMARCA5	0.334163	0.016549	0.121562
ILK	PCDHGC5	0.334112	0.0165665	0.121562
NUP98	METAP2	0.33394	0.0166256	0.121562
STX1A	GOSR1	0.33394	0.0166257	0.121562
HSMPP8	HCBP6	-0.333937	0.0166267	0.121562
ATP1A3	FLJ35171	-0.333835	0.0166619	0.121575
PLEKHE1	FKBP2	0.33366	0.0167228	0.121775
TIAL1	TIAL1	0.333319	0.0168415	0.121956
EEF1G	HLA-DRA	0.333237	0.01687	0.121956
CNN3	RPS27	0.333066	0.01693	0.121956
EEF1G	QARS	0.333035	0.0169406	0.121956
TAGLN	DMN	-0.332875	0.0169968	0.121956
FLNB	MAP4	-0.332847	0.0170067	0.121956
AKT2	RASGRP2	0.332833	0.0170118	0.121956
RRAGD	NCL	-0.332822	0.0170155	0.121956
NUP98	PRICKLE2	-0.332658	0.0170734	0.12213
NUP98	PDHA1	-0.332216	0.0172301	0.122949
FLJ10378	SREBF2	0.332145	0.0172555	0.122949
PCYT1A	MGC9850	0.331975	0.017316	0.12314
TRIM9	DLGAP4	0.331718	0.0174081	0.123313
FLNC	CALM1	-0.331636	0.0174374	0.123313
BRD1	TRIM50A	-0.331624	0.0174419	0.123313
EEF1G	PBEF1	0.331281	0.0175655	0.123946
AKT2	RASGRP2	0.331076	0.0176397	0.124229
BRD1	TLN1	0.330772	0.0177506	0.124768
EIF5A2	PYCR2	-0.330417	0.0178805	0.125439
ACO2	PRKWNK1	0.329911	0.0180669	0.126503
RPL31	KIAA0372	0.329811	0.0181039	0.126519
WDR10	CML66	-0.329713	0.0181407	0.126533
EEF1A1	PTRF	-0.32942	0.0182495	0.12661
PLEKHE1	DTX2	0.329391	0.0182607	0.12661
ESRRBL1	VIM	0.329381	0.0182643	0.12661
EEF1A1	EPN1	-0.32931	0.0182909	0.12661
CADPS	PSD	0.328983	0.0184138	0.127219
SOD1	DAB2	0.328676	0.0185296	0.127777
FRAP1	FYCO1	0.328004	0.0187855	0.129297
PLEKHE1	FKBP2	0.327821	0.0188555	0.129321
FLNC	C3	-0.327809	0.01886	0.129321
SH3MD2	TTN	-0.327703	0.018901	0.129358
FLNB	HELSNF1	0.32746	0.0189945	0.129754
PLEKHE1	OPTN	0.326376	0.0194175	0.132395
NUP98	RAPGEF5	-0.326201	0.0194865	0.132617
FLNB	HSPA4	-0.3259	0.0196059	0.133181
NUP98	ARHGEF11	-0.3257	0.0196852	0.133471
EEF1A1	CPSF1	0.325588	0.0197301	0.133526
PRKAG2	HSPB2	-0.324912	0.0200016	0.135113
MFTC	TBX2	-0.324592	0.0201312	0.135433
EEF1A1	RAB3A	-0.3244	0.020209	0.135433
PLEKHE1	APLP1	0.324356	0.0202271	0.135433
HDAC2	GOLGA4	0.324272	0.0202615	0.135433
SH3MD2	WASPIP	0.32425	0.0202704	0.135433
RPL31	EIF4B	-0.324179	0.0202992	0.135433
LARP	PABPC1	-0.324154	0.0203094	0.135433
NUP98	HGRG8	0.323785	0.0204611	0.135975
PRKAG1	FLJ23584	0.323775	0.0204653	0.135975
HDAC2	UBE2D2	0.323423	0.0206104	0.136451
RPL31	CS	-0.323382	0.0206276	0.136451
KIAA2028	BCAS2	0.323329	0.0206494	0.136451
HSPA9B	KIAA2026	0.322993	0.0207893	0.137127
GNAO1	FLJ10159	0.322841	0.0208528	0.137297
EEF1A1	UBA2	0.32256	0.0209707	0.137685
FLNB	F13A1	0.32252	0.0209874	0.137685
GALE	HNRPU	-0.322305	0.021078	0.13803
SHC1	LGALS3	-0.322193	0.0211254	0.138092
FLNB	MYST3	0.321415	0.0214565	0.140006
RPL6	DMD	0.321235	0.0215337	0.140258
IGF1R	HSPG2	-0.321037	0.0216187	0.14056
OPA1	NUPL1	0.320187	0.0219881	0.142707
EEF1A2	FLNB	0.320087	0.0220317	0.142736
TPR	NAPA	0.319674	0.0222134	0.143657
EEF1A1	HSPH1	-0.319363	0.0223508	0.14429
FEZ1	PRNP	0.319261	0.0223964	0.144328
EEF1A1	RPL23A	0.318964	0.0225285	0.144922
RPL31	USP11	-0.318678	0.0226564	0.145489
HK2	SUCLG2	0.318548	0.0227151	0.145609
ATP1A1	LGALS3	0.318285	0.0228334	0.14611
ATP6V0A1	SPRY2	0.318108	0.0229137	0.146366
FRAP1	ANGPTL2	-0.317798	0.0230544	0.147007
HDAC2	SMARCA2	0.317689	0.0231041	0.147067
ATP1A1	SEC8L1	-0.317521	0.0231805	0.147257
UGP2	AKAP13	-0.317446	0.0232149	0.147257
ATP5F1	EIF4G2	0.31651	0.0236467	0.149735
FLNB	ARCN1	0.316345	0.0237238	0.149963
SH3MD2	KIAA1217	-0.315975	0.0238967	0.150354
HDAC6	GABARAP	0.315942	0.0239124	0.150354
HSPA9B	EEF1D	-0.315912	0.0239263	0.150354
PIK3CB	TPR	0.31586	0.023951	0.150354
FLNB	HNRPA1	0.315166	0.0242789	0.15215
TPR	ARID1A	0.314678	0.0245116	0.152851
PCYT1A	TERF1	-0.314632	0.0245342	0.152851
RPL31	LAMB1	-0.314514	0.0245907	0.152851
ATP6V0A1	HAX1	-0.314474	0.02461	0.152851
EEF1A1	ITGB1	-0.31446	0.0246167	0.152851
HDAC2	SMARCA2	0.314368	0.0246606	0.152851
NUP98	CLASP2	0.314319	0.0246846	0.152851
FRAP1	GPS2	0.314103	0.0247887	0.152975
EEF1A1	COG3	0.31408	0.0247997	0.152975
PLEKHE1	APP	0.314017	0.0248305	0.152975
FLNB	IK	-0.313694	0.0249873	0.153586
HSPA9B	ANKRD12	0.313639	0.0250142	0.153586
BRPF3	ARS2	0.313178	0.0252398	0.154692
LIM	HSPA8	-0.313097	0.0252793	0.154692
ATP1A1	NR1	0.312794	0.0254289	0.155346
AKT3	MAL2	0.312011	0.0258183	0.157311
KIAA2028	CLPTM1	0.311974	0.0258368	0.157311
PCYT1A	KIAA0266	-0.311478	0.0260867	0.158567
EEF1G	KIF1C	-0.310739	0.0264619	0.160579
BRD1	LAMB1	0.310296	0.026689	0.16165
GCN1L1	FLJ23186	0.310222	0.0267271	0.16165
FLNB	HSPA4	-0.30953	0.0270859	0.163548
NUP98	ATP5J	-0.309359	0.0271748	0.163814
FLNB	ABLIM2	0.309271	0.0272212	0.163822
TPR	DRAP1	-0.30907	0.0273265	0.164184
PCYT1A	HERC1	0.308641	0.0275527	0.165025
PRKAG1	DNAJB1	-0.308632	0.027557	0.165025
HDAC10	DSP	-0.308368	0.0276971	0.165592
FLNB	RPL31	0.308253	0.0277581	0.165684
EEF1G	CSRP2	0.308138	0.0278194	0.165778
HSPA9B	SAFB	0.307965	0.0279116	0.165807
ESRRBL1	TRAD	-0.307935	0.0279276	0.165807
EEF1A1	ACADVL	0.30786	0.0279679	0.165807
EEF1A1	RPL22	-0.307788	0.0280064	0.165807
FLNC	HELSNF1	0.307199	0.0283234	0.167257
CADPS2	LPHN3	0.307163	0.0283433	0.167257
EEF1G	PRKWNK4	0.306984	0.0284401	0.167557
NUP98	KPNA2	0.306467	0.0287216	0.168942
EEF1A1	RPS6	0.306201	0.028868	0.16953
FEZ1	SVIL	-0.306016	0.0289697	0.169853
ATP1A2	DNAJB6	0.30584	0.0290666	0.169931
HK1	FILIP1	-0.305822	0.0290764	0.169931
PCYT1A	GIPC2	-0.30521	0.0294167	0.171645
RANBP10	STIP1	0.304925	0.0295763	0.1723
GCN1L1	RPEL1	0.304718	0.0296924	0.1727
HDAC6	GPS2	0.303888	0.0301623	0.175153
LDB3	RPS27	-0.30379	0.0302186	0.1752
FLNB	MYLK	0.303626	0.0303123	0.175249
ATP1A2	ATP2A2	0.303579	0.0303393	0.175249
EEF1A1	ZNF20	0.303523	0.0303713	0.175249
FRAP1	PPP5C	0.303014	0.0306644	0.17666
ATP5F1	MGC45441	-0.302801	0.0307875	0.176883
LIM	ATIC	-0.302779	0.0308004	0.176883
EEF1A2	KIAA0767	0.301914	0.0313056	0.179502
AKT2	NICAL	-0.301436	0.0315874	0.180833
CDK8	PPFIA1	-0.300994	0.0318505	0.182053
TPR	SMC4L1	0.300885	0.0319156	0.182139
OPA1	NCOR1	0.300751	0.0319957	0.18218
SOD1	SSR2	0.300705	0.0320228	0.18218
HDAC6	MRPS15	-0.300569	0.0321045	0.18236
FLNB	ITGB1	-0.30019	0.0323328	0.183369
OPA1	KPNA4	0.300107	0.0323829	0.183369
UGP2	APP	-0.299876	0.032523	0.183642
ATP1A1	SPTLC1	0.299831	0.0325503	0.183642
FRAP1	ELP4	-0.299778	0.0325825	0.183642
TRIM9	GLTSCR2	-0.299666	0.0326507	0.183742
NUP98	SLC26A3	0.299416	0.032803	0.184314
EEF1A1	LENG8	-0.299164	0.0329578	0.184899
IGF1R	EBI3	0.29898	0.0330704	0.185245
FLNB	DDX5	0.298881	0.0331312	0.185301
PI16	D1S155E	-0.298612	0.0332978	0.185946
FLNC	BIK	-0.297446	0.034026	0.189439
CNN3	TSC2	-0.297388	0.0340623	0.189439
SLB	COPS5	-0.297343	0.0340908	0.189439
PCYT1A	ATP2B2	0.297266	0.0341393	0.189439
CNN3	LAMA4	0.297197	0.0341832	0.189439
RPS25	NFATC1	-0.297073	0.0342612	0.18948
CADPS2	CAST	-0.296975	0.0343239	0.18948
SOD2	LOC200916	0.296938	0.0343469	0.18948
TRIM9	FLJ11535	0.296641	0.0345359	0.190235
HSPA9B	FLJ22624	0.295954	0.0349764	0.19237
ATP1A3	ROCK2	-0.295832	0.0350556	0.192515
MFTC	HIMAP4	-0.295542	0.0352433	0.193083
EEF1G	POU2F2	0.295508	0.0352651	0.193083
JM1	KIAA1078	-0.29538	0.0353486	0.193118
AKT2	ITGB1	-0.295281	0.0354125	0.193118
ATP6V0A1	TOP2B	0.29518	0.0354787	0.193118
EEF1A1	LOC283820	-0.295172	0.0354837	0.193118
EEF1A2	CA11	-0.295087	0.0355392	0.193132
LARP	HNRPUL1	0.294962	0.0356211	0.193198
NUP98	PPFIA2	0.294906	0.0356575	0.193198
OPA1	DAAM2	0.294621	0.0358447	0.193924
HDAC2	RB1	0.294216	0.0361118	0.194968
UCHL5	ADRM1	-0.294131	0.0361685	0.194968
AKT2	STAT6	-0.294086	0.0361984	0.194968
NUP98	DNAJC7	-0.293791	0.036394	0.195732
PLEKHE1	RAB3A	-0.293679	0.0364691	0.195847
FLNB	APG4B	0.293533	0.0365663	0.19608
LARP	RPS3	-0.293353	0.0366872	0.196388
ATP5F1	KIFC2	-0.293286	0.0367317	0.196388
LARP	SGTA	0.293062	0.0368827	0.196684
EEF1G	DPYSL3	0.292963	0.036949	0.196684
EEF1A1	SFRS11	0.292936	0.0369674	0.196684
CADPS2	ABR	0.292829	0.0370397	0.196684
HDAC1	ENO1	0.292666	0.0371501	0.196684
CDK11	PKD1	0.292597	0.037197	0.196684
LARP	MYO18A	0.29259	0.0372012	0.196684
NUP98	RIOK2	0.292525	0.0372458	0.196684
RRAGD	KIAA0252	0.292484	0.0372734	0.196684
BRD1	FBXL5	-0.292313	0.0373897	0.197013
LARP	IK	0.292185	0.0374773	0.197119
ESRRBL1	PPP1R13B	0.292125	0.0375181	0.197119
PRKAG1	GSN	-0.292027	0.0375852	0.197187
HDAC6	TBX3	-0.291221	0.0381395	0.199807
ESRRBL1	SPAG5	0.29098	0.0383068	0.200395
AKT2	MGC15407	0.290854	0.0383944	0.200565
FLNB	SRC	-0.290721	0.0384871	0.200761
FLNB	BOC	0.290508	0.0386362	0.201123
SHC1	RPL22	0.29039	0.0387185	0.201123
ILK	RFP	0.290385	0.0387221	0.201123
ATP1A1	RGS3	0.290047	0.0389596	0.202068
HSPA9B	ATP1B1	0.289799	0.0391349	0.20255
EEF1G	SQRDL	0.289758	0.0391638	0.20255
ST7	RPL5	-0.288546	0.0400294	0.206495
RPL31	LCMR1	0.288531	0.04004	0.206495
COX4I1	SREBF2	0.28841	0.0401274	0.206653
FEZ1	PRKWNK1	-0.288119	0.0403378	0.207443
EEF1A1	CDC14B	0.287762	0.0405974	0.208484
NUP98	PSMA5	-0.28761	0.0407084	0.208759
BRPF3	KIAA1272	0.28724	0.0409796	0.209462
ACO2	GRIPAP1	0.287187	0.0410186	0.209462
HK1	FHL5	-0.287049	0.04112	0.209462
HDAC2	ANK3	0.287031	0.0411327	0.209462
FLNC	LAMP2	-0.286957	0.0411875	0.209462
FRAP1	PDK2	0.286953	0.0411905	0.209462
GALE	ITGAE	-0.286447	0.0415655	0.210951
PCYT1A	TOCA1	0.286401	0.0415993	0.210951
EEF1G	G1P2	0.286215	0.041738	0.211279
ATP1A1	KRT8	-0.286126	0.0418042	0.211279
FLNB	ANKRD11	0.286081	0.0418379	0.211279
RPS25	TNKS2	0.285966	0.0419241	0.211421
RPL31	FZD1	0.285654	0.0421581	0.211862
FEZ1	GLTSCR2	0.285651	0.0421604	0.211862
LARP	CCNT2	-0.285616	0.0421862	0.211862
HDAC6	ZFP36L2	-0.285528	0.0422527	0.211904
FRAP1	IL13RA1	-0.285047	0.0426164	0.213434
EEF1A2	NOTCH2	-0.284714	0.0428695	0.214406
TPR	SEC23B	0.28456	0.0429867	0.214698
RPL31	NACA	0.28406	0.0433701	0.216298
LARP	RPL6	0.283913	0.0434832	0.216298
ABCC5	AF1Q	-0.283911	0.0434853	0.216298
EEF1A1	LAMC2	0.283831	0.0435471	0.216309
FLNC	AKAP12	-0.283697	0.0436504	0.216527
EEF1G	NUMA1	-0.283558	0.043758	0.216766
DNCH2	NUP98	0.28327	0.0439819	0.217579
TAGLN	ZFR	-0.282995	0.0441958	0.21834
PCYT1A	CTSC	-0.28279	0.0443567	0.218839
FRAP1	DKFZP564F0522	0.282159	0.0448534	0.220989
ATP1A1	DLST	-0.282036	0.044951	0.221171
AKT2	COL12A1	-0.281863	0.0450877	0.221544
ATP1A2	MGC3123	0.281283	0.0455507	0.223518
ACO2	DHX9	0.281098	0.0456987	0.22362
FLNB	CHEK2	0.281063	0.0457273	0.22362
RPL31	PARD3	0.281005	0.0457734	0.22362
PRKAG1	DNAJA2	0.280951	0.0458171	0.22362
MFTC	MOPT	0.280737	0.0459895	0.22416
RPL6	MJD	0.280309	0.0463357	0.225018
RPL6	KIAA1280	-0.280301	0.0463428	0.225018
STX1A	KIAA1217	0.280291	0.0463508	0.225018
HDAC1	CDYL	-0.279934	0.0466412	0.226126
ATP1A1	DLD	-0.279502	0.046995	0.227392
ATP1A1	BAT2	-0.279463	0.0470272	0.227392
CNN3	DDX10	-0.279243	0.0472087	0.227967
PI16	THRB	-0.279128	0.0473036	0.228122
HSPA9B	HDAC9	0.278906	0.0474868	0.228395
OPA1	IL13RA1	-0.278893	0.0474981	0.228395
RPL31	TERF2IP	0.278826	0.0475534	0.228395
PLEKHE1	PPFIA4	0.278703	0.0476554	0.228395
FLNB	IFRD1	0.278665	0.0476868	0.228395
PCMT1	CALD1	-0.278605	0.0477366	0.228395
FLNC	ACTN4	-0.277998	0.0482446	0.230523
HSPA9B	FLJ12572	-0.277048	0.0490469	0.233085
PCMT1	SPAG9	0.277044	0.0490505	0.233085
HSPA9B	SULF2	-0.277024	0.0490676	0.233085
HSPA9B	SPTLC2	0.276979	0.0491057	0.233085
PRKAG1	UBE2I	-0.27697	0.0491138	0.233085
PAPSS1	PSMD1	-0.27691	0.0491649	0.233085
ESRRBL1	PPL	0.276595	0.0494334	0.234054
ESRRBL1	DNM2	-0.276405	0.0495963	0.23452
FEZ1	MLL	-0.276319	0.0496699	0.234563
RFX1	LOC374676	0.275888	0.0500417	0.235698
PCYT1A	ACTN4	-0.275874	0.0500537	0.235698
EEF1A1	VTI1A	-0.275816	0.0501045	0.235698
FLNB	LTBP1	0.27569	0.0502132	0.235905
MFTC	CTNNA1	0.275069	0.0507542	0.238139
TPR	PPP1R12B	0.274894	0.0509077	0.238552
EEF1A1	PPGB	0.274757	0.0510277	0.238807
SGKL	MAP4K4	-0.274524	0.0512323	0.239457
TRIM9	CHD6	0.274376	0.0513631	0.23976
SH3RF2	WIG1	0.274258	0.0514673	0.239939
PIK3CB	GOLGB1	0.274182	0.0515349	0.239947
TPR	NGFRAP1	-0.273789	0.0518841	0.241264
ATP1A3	TRIO	-0.273517	0.0521263	0.241978
PCYT1A	MSH3	-0.273468	0.0521705	0.241978
ATP1A1	AKAP9	-0.273231	0.0523822	0.242651
FLNC	CLTA	-0.272838	0.052736	0.243979
FLNC	GNAS	0.272344	0.0531835	0.245423
ATP1A1	PTPN13	0.272338	0.0531885	0.245423
ATP1A1	PRDX5	-0.27227	0.0532503	0.245423
FLJ10378	DMD	-0.272125	0.0533823	0.24572
KIAA2028	PLEKHB1	0.271861	0.0536235	0.246519
EEF1A1	DMN	-0.271699	0.0537716	0.246888
FLNC	LAMP2	-0.27151	0.0539457	0.247376
LARP	MYO10	-0.271402	0.0540449	0.247519
TRIM9	RTN3	0.271287	0.054151	0.247693
PCYT1A	LOC340017	0.271083	0.0543393	0.247996
NUP98	PUM1	0.271067	0.0543535	0.247996
RPL6	RPL32	0.27082	0.0545826	0.248632
FLNB	TES	0.27077	0.0546293	0.248632
GNAO1	TRIP12	-0.270472	0.0549061	0.249417
STX1A	PRKWNK1	-0.270437	0.0549388	0.249417
FLNB	FLJ12716	-0.270276	0.0550891	0.249788
RPL31	MKI67	-0.270054	0.0552965	0.250111
HSPA9B	PML	-0.270053	0.0552977	0.250111
FLNC	HNRPU	-0.269756	0.0555767	0.251061
FLNB	LOC339324	0.269558	0.055763	0.25159
SYNJ2	RAC1	0.269183	0.0561185	0.25288
ESRRBL1	PACSIN2	0.269106	0.0561912	0.252895
ATP1A1	GNAS	-0.269022	0.0562711	0.252942
FLNB	SFRS11	0.268947	0.056343	0.252953
ATP1A1	ATP6V1E1	0.268759	0.0565215	0.253442
STX1A	ZNF189	-0.268652	0.0566242	0.25359
NP25	SFPQ	-0.268495	0.0567746	0.253951
FLNC	NRXN2	0.268385	0.0568793	0.254107
HSPA9B	AFTIPHILIN	0.268197	0.05706	0.254602
SOD2	DHRS6	0.268029	0.057222	0.255012
FLNC	IL17RE	-0.267941	0.0573069	0.255012
EEF1G	TNFAIP8	0.267884	0.057362	0.255012
EEF1G	BDG29	0.267576	0.0576594	0.256022
FLNB	COL1A1	-0.267117	0.0581059	0.25769
RPL6	SLC37A2	0.26687	0.0583479	0.258448
GCN1L1	HIVEP2	0.26667	0.058544	0.259002
BRD1	SHANK3	-0.266458	0.0587516	0.259605
EEF1A1	PLOD3	0.266276	0.0589311	0.259873
FLNB	KLHL2	0.266252	0.0589551	0.259873
NUP98	PPP1R9B	-0.265939	0.0592651	0.260924
HDAC2	TJP1	0.265164	0.0600375	0.264006
FABP4	NCL	-0.264973	0.0602288	0.264527
EEF1G	KIAA0140	-0.264879	0.0603227	0.26462
HSPA9B	VPS13C	0.264749	0.0604545	0.264879
ATP1A1	PERP	0.264118	0.0610926	0.267354
ESRRBL1	IMMT	-0.263921	0.0612922	0.267886
PCYT1A	SLU7	0.263854	0.0613614	0.267886
NUP98	MAP3K7IP2	-0.263772	0.0614447	0.267928
CNN3	HMGB2	0.263664	0.0615546	0.268087
LASS2	TDE1	-0.263561	0.0616601	0.268225
BRD1	DSP	-0.263357	0.0618693	0.268814
EEF1G	KIF5C	0.26327	0.061959	0.268883
PCYT1A	HSPC152	-0.263186	0.0620447	0.268934
LARP	ITSN2	0.262896	0.0623441	0.269911
RPL31	KIAA0907	0.262757	0.0624878	0.270211
HDAC6	SYNPO	0.262284	0.0629785	0.2719
ATP1A3	TNPO2	0.262237	0.0630276	0.2719
MFTC	INADL	-0.262132	0.0631363	0.272046
PLEKHE1	RAD23B	0.26176	0.0635256	0.27327
ATP1A1	CAT	-0.261717	0.0635703	0.27327
ATP6V0A1	SYNE2	0.261551	0.063745	0.273698
TRIM9	RPL37A	-0.261267	0.0640439	0.274488
CDK8	YWHAB	-0.261233	0.0640799	0.274488
RPS25	PIK3C3	0.261057	0.0642653	0.274692
FLNB	MAP3K7IP2	-0.261033	0.0642908	0.274692
HSPA9B	RBM16	0.260969	0.0643587	0.274692
NUP98	CASC3	0.260872	0.0644613	0.274692
FLNC	CLSTN3	0.260832	0.0645047	0.274692
NUP98	PB1	-0.260523	0.0648327	0.275766
PRKAG2	POLD2	-0.260321	0.0650487	0.276338
FRAP1	TEBP	-0.260255	0.065119	0.276338
HDAC6	SCD	0.260133	0.0652494	0.276569
BRD1	CSPG6	-0.259883	0.0655178	0.277384
RANBP9	YWHAE	0.259665	0.0657516	0.277873
ATP1A2	ANK3	-0.259634	0.0657859	0.277873
HDAC2	KRT18	-0.25924	0.0662112	0.279122
FEZ1	CGI-85	0.259218	0.066235	0.279122
NUP98	KIAA1052	0.258491	0.0670265	0.281423
NUP98	KIAA0355	0.258471	0.0670485	0.281423
FLNC	TPM2	-0.25846	0.0670603	0.281423
HSPA9B	PEX5	0.258433	0.06709	0.281423
PCYT1A	NASP	0.258325	0.0672085	0.281595
AKT2	TRIP11	-0.258118	0.0674353	0.282221
STX1A	TM4SF2	0.257966	0.0676029	0.282597
FLNC	SDCBP2	0.25778	0.0678083	0.283131
EEF1A1	KIAA0140	-0.2577	0.0678961	0.283172
XDH	HSPCB	0.257152	0.0685042	0.285382
PIK4CB	RPS6	-0.257	0.068674	0.28545
IGF1R	HIPK1	0.256997	0.0686772	0.28545
NUP98	SSH2	0.256828	0.0688654	0.285617
ILK	C1S	0.256768	0.068933	0.285617
FLNB	HDLBP	0.25675	0.0689529	0.285617
RRAGD	TF	-0.256521	0.0692095	0.286354
PLEKHE1	LAP3	-0.256288	0.0694716	0.287112
BRD1	POGZ	0.256059	0.0697302	0.287854
HSPA9B	CASP8	0.255852	0.0699641	0.288292
EEF1A1	DENR	-0.255825	0.0699946	0.288292
OPA1	NUPL1	-0.25542	0.0704544	0.289628
EEF1A1	ATM	0.255399	0.0704781	0.289628
FLNC	PTGES2	0.255203	0.0707021	0.290134
FRAP1	OXR1	0.255151	0.0707606	0.290134
CADPS	DKK3	0.254524	0.07148	0.292755
EEF1G	PTRF	-0.254137	0.0719269	0.29424
RPL31	XPO6	0.25407	0.0720043	0.29424
ATP1A1	COX7A2L	-0.253659	0.072482	0.29586
FABP5	HLA-DRB1	-0.253502	0.0726651	0.296092
RPL6	GRB2	-0.253411	0.0727705	0.296092
RPL6	DMD	0.253393	0.0727915	0.296092
FLNC	SPOCK3	-0.253176	0.0730462	0.296092
SUPT4H1	RPA2	0.253172	0.0730499	0.296092
ATP5F1	KIAA1049	-0.25313	0.0730992	0.296092
EEF1G	ACTG1	0.253101	0.0731341	0.296092
STX1A	STX1B2	0.253053	0.0731894	0.296092
LARP	KIAA1737	0.252344	0.0740252	0.299141
AKT2	MARK2	-0.252099	0.0743166	0.299271
SH3MD2	DDX17	-0.252097	0.0743189	0.299271
MFTC	RNASE1	-0.252093	0.0743228	0.299271
DUSP10	MAPK14	0.25204	0.0743862	0.299271
ATP1A1	RGS3	-0.251741	0.0747425	0.300372
FLNC	CUBN	-0.25165	0.0748503	0.300474
HDAC1	DMD	-0.251523	0.0750024	0.300573
ESRRBL1	MAP3K7IP2	-0.251492	0.0750401	0.300573
RPS25	CTNNA1	-0.251314	0.0752526	0.300913
ATP1A1	SYNE2	-0.251283	0.0752902	0.300913
HSPA9B	PRKWNK2	-0.251156	0.0754431	0.301116
RANBP9	DMD	-0.251103	0.0755064	0.301116
CNN1	FBLN5	0.250948	0.0756927	0.301529
EEF1A1	ETS2	0.250613	0.0760974	0.302809
NUP98	CENTB5	0.250461	0.0762815	0.303211
PCMT1	CALD1	-0.250364	0.0763996	0.303258
PI16	HSPA8	-0.250314	0.07646	0.303258
PRKAG1	AASS	-0.250207	0.0765896	0.303441
FABP4	BTBD5	0.249877	0.0769919	0.304704
CADPS2	CAST	-0.249773	0.0771196	0.304878
SHC1	KIAA1737	0.249262	0.0777465	0.307023
RPS25	EIF4B	-0.249029	0.078034	0.307824
EEF1G	PBEF1	-0.248766	0.0783586	0.308496
HDAC2	A2M	0.248754	0.0783739	0.308496
ATP1A2	PMP22	0.24843	0.0787758	0.309744
ATP5F1	NPM3	0.248233	0.079021	0.310373
HSPA9B	MADD	-0.248032	0.0792713	0.31102
ATP1A1	KRT18	0.247928	0.0794024	0.311199
RAB10	COG4	0.247788	0.0795765	0.311521
FLNB	RAB36	0.247725	0.0796555	0.311521
PI16	HAX1	0.247483	0.0799605	0.312378
GNAO1	MLL3	-0.247093	0.0804523	0.313962
RRAGA	FLJ23047	-0.246978	0.0805969	0.31419
RANBP9	CXX1	-0.246847	0.0807634	0.314428
SGK	DMD	-0.246794	0.0808306	0.314428
TRIM9	RTN3	0.246648	0.0810164	0.314814
PARVA	ENO1	0.246461	0.0812547	0.315109
PLEKHH1	ANK2	0.246424	0.0813013	0.315109
FLNB	MCP	0.246384	0.0813519	0.315109
TPR	SYNCRIP	0.246051	0.081778	0.316423
LARP	NOLA1	-0.24597	0.0818818	0.316488
SLC13A3	KIAA0863	-0.245793	0.0821085	0.31656
HSMPP8	RPS15	0.24572	0.0822025	0.31656
FLNC	PMP22	-0.245718	0.0822059	0.31656
TIAL1	KHSRP	-0.245647	0.0822972	0.31656
PCYT1A	RPL17	0.245553	0.0824172	0.31656
ATP6V0A1	SKD3	-0.24555	0.082422	0.31656
FLNB	DGKZ	-0.245045	0.0830742	0.317939
EEF1A1	PLIN	0.244973	0.0831681	0.317939
KIF17	JMY	0.244939	0.0832114	0.317939
SYNJ2	FLJ36090	-0.244861	0.0833137	0.317939
SGK	DMD	-0.244845	0.0833334	0.317939
PCYT1A	FMR1	-0.244833	0.0833501	0.317939
LARP	FLJ20366	-0.2448	0.0833923	0.317939
RPL31	DDX21	0.244461	0.0838339	0.319074
HSPA9B	ITGB4	-0.244437	0.0838654	0.319074
TPR	LIP8	0.24431	0.0840317	0.319171
ILK	RFP	-0.244278	0.0840731	0.319171
COX5B	DNAJA1	-0.244217	0.0841539	0.319171
PDPK1	COL3A1	-0.244013	0.084421	0.319508
RPL31	PRKAB1	-0.243887	0.084587	0.319508
FRAP1	ARNT2	0.243827	0.0846649	0.319508
EEF1G	FLJ20280	-0.243825	0.0846686	0.319508
RPL31	CS	-0.243781	0.0847266	0.319508
HDAC6	GPS2	-0.243726	0.0847982	0.319508
ATP1A1	ACTG1	0.243682	0.0848569	0.319508
TPR	CSPG6	0.243439	0.0851771	0.320382
GNAO1	ZBTB4	0.242988	0.0857757	0.322301
FLNB	KLF4	0.242619	0.0862666	0.323811
LARP	TOP2B	0.242381	0.0865853	0.324673
EEF1A1	DPYSL3	0.242175	0.0868613	0.325099
ESRRBL1	CYLN2	0.242144	0.0869033	0.325099
HSPA9B	THRA	0.242097	0.0869669	0.325099
HDAC1	WFS1	0.242015	0.0870764	0.325175
HSPA9B	KIAA0143	0.241727	0.0874649	0.326
RPL31	MGC11349	-0.241718	0.0874766	0.326
AKT2	NACA	-0.241477	0.0878026	0.32663
UGP2	EFA6R	-0.241461	0.087825	0.32663
EEF1G	ACAT1	0.241394	0.0879156	0.326633
INSR	MLL3	0.241184	0.0882002	0.327357
KIAA0590	LPHN1	0.241106	0.0883057	0.327415
HSPA9B	EWSR1	0.241011	0.0884358	0.327563
LARP	LOC348938	0.240872	0.0886249	0.32793
BRD1	KTN1	-0.240761	0.0887768	0.328159
FLNB	WAC	0.240602	0.0889941	0.32832
ATP1A1	SYNE2	0.240597	0.0890007	0.32832
ACO2	RAC1	0.240439	0.0892177	0.328461
FLNB	TDG	-0.240437	0.0892194	0.328461
FLNC	VAPB	0.24036	0.0893256	0.32852
ATP5F1	UTRN	0.240189	0.0895604	0.328844
CNN3	CHD5	-0.240164	0.0895944	0.328844
FLJ10378	HNRPA2B1	0.240003	0.0898169	0.329329
UGP2	FLJ35036	-0.239895	0.0899656	0.329542
FLNB	RPL23	-0.23965	0.0903034	0.330316
CADPS	ARF1	-0.239611	0.0903583	0.330316
TPR	SFRS11	0.239189	0.0909433	0.331992
FLNB	DSCR1L1	-0.239149	0.0909992	0.331992
PCYT1A	FLJ23027	0.238935	0.0912975	0.332747
HSPA9B	DKFZP434H132	-0.238725	0.0915909	0.333482
ATP1A1	RAB2L	-0.238562	0.0918192	0.333914
GLIPR1	DOCK7	0.238396	0.0920526	0.333914
FLNB	FMR1	0.238376	0.0920813	0.333914
PCYT1A	ALDOB	-0.238324	0.0921536	0.333914
ATP6V0A1	GAS7	-0.238314	0.092168	0.333914
AKT2	HLA-E	-0.237951	0.0926791	0.33516
ILK	LIMS1	-0.237939	0.0926961	0.33516
EEF1G	KIAA0992	0.237717	0.0930101	0.335962
HSPA9B	HYOU1	0.237638	0.0931224	0.336035
FEZ1	MAPK8IP2	-0.237442	0.0934006	0.336705
ATP5F1	MRPL47	0.237265	0.0936531	0.33725
ATP1A3	HSPH1	0.237206	0.0937372	0.33725
LARP	TNIP2	0.237048	0.0939612	0.337722
CADPS	PIK3C2A	-0.2369	0.0941727	0.338149
EEF1G	NIP30	0.236691	0.094472	0.338889
PCYT1A	BDG29	-0.236011	0.0954517	0.341745
UGP2	FLJ30046	0.236008	0.0954558	0.341745
NUP98	TUBB	0.235855	0.0956769	0.342066
GNAO1	SHANK3	-0.235722	0.0958693	0.342066
TRIM9	HSPA1A	-0.235714	0.0958806	0.342066
HSPA9B	DDX24	-0.235636	0.0959945	0.342066
ATP5F1	ARHGEF12	0.235616	0.0960231	0.342066
PLEKHE1	ANP32B	0.235557	0.0961091	0.342066
FEZ1	PRKAR1A	0.235444	0.0962728	0.342231
HSPA9B	CDC2L1	0.235396	0.0963435	0.342231
LARP	SIPA1L2	0.234533	0.0976056	0.345724
FLNC	AKAP12	-0.234528	0.0976132	0.345724
PLEKHE1	NEFL	0.234513	0.097635	0.345724
TPR	NIN	0.234464	0.0977065	0.345724
TRIM9	MAP1B	-0.234357	0.0978655	0.34595
EEF1G	DMD	-0.233841	0.0986267	0.348303
CAT	PAIP1	-0.233372	0.0993251	0.350429
ATP1A1	FLJ13386	-0.233161	0.0996397	0.351199
OPA1	ASPH	0.233088	0.0997488	0.351243
RPL6	HSPB1	-0.232777	0.100215	0.352544
FRAP1	HYPK	-0.232638	0.100423	0.352933
ATP6V0A1	GAS7	0.232506	0.100621	0.353123
PCYT1A	OGT	-0.23245	0.100705	0.353123
AKT2	SDK1	0.232381	0.100809	0.353123
NUP98	MAP3K7IP2	0.232345	0.100865	0.353123
ACO2	ING4	0.232149	0.10116	0.353817
ATP1A1	EPB41L2	0.232083	0.10126	0.353827
MAP2K7	ZNF398	0.231791	0.101702	0.355032
FRAP1	PAK2	0.231621	0.10196	0.355592
EEF1A1	SIAHBP1	0.231344	0.102382	0.35672
FEZ1	SMARCD3	0.231073	0.102796	0.357615
ATP1A1	ATP1A3	0.231011	0.102891	0.357615
ATP1A1	COL6A3	0.230984	0.102933	0.357615
ATP1A1	PRDX5	-0.230746	0.103298	0.358115
RPL6	CCT4	0.230745	0.103299	0.358115
STX1B2	BAZ1B	-0.230651	0.103443	0.358115
EEF1G	RPL22	-0.230619	0.103493	0.358115
BRD1	MAGI-3	-0.23057	0.103569	0.358115
TPR	ACLY	0.230484	0.1037	0.358229
RPL31	KIAA1217	0.23039	0.103846	0.358391
NUP98	FLJ90798	0.230184	0.104164	0.35915
FLNB	RASA1	0.229926	0.104563	0.360184
CADPS	FLJ14957	-0.229702	0.104911	0.360517
UGP2	RBBP6	-0.229696	0.10492	0.360517
FLNB	CORTBP2	-0.229633	0.105018	0.360517
RAB10	HLA-B	-0.229576	0.105107	0.360517
HSMPP8	FLJ00332	0.229545	0.105155	0.360517
HSMPP8	FLJ30046	0.229433	0.105329	0.360594
HSPA9B	SLCO4C1	-0.229404	0.105376	0.360594
PLEKHE1	SLU7	-0.229315	0.105513	0.360727
RRAGD	PPIG	-0.229228	0.105651	0.360841
HDAC1	DMD	-0.229167	0.105745	0.360841
ILK	TXNDC7	0.228973	0.106049	0.361539
TPR	BCCIP	0.228866	0.106216	0.361771
INSR	ANK2	0.228766	0.106374	0.361969
SH3MD2	CACNA1A	0.228608	0.106622	0.362476
SHC1	SVIL	0.228312	0.10709	0.363726
FLNB	MAP4	-0.228052	0.1075	0.364778
ESRRBL1	SESTD1	0.227887	0.107761	0.365325
GNAI3	PA2G4	-0.227532	0.108326	0.366859
RANBP10	VCL	-0.227476	0.108415	0.366859
IGF1R	HNRPA2B1	-0.227203	0.108851	0.367991
RPL31	MGC11349	-0.226965	0.109232	0.368702
TAGLN	DMN	-0.226946	0.109264	0.368702
IDH1	CGI-150	-0.22668	0.10969	0.369679
LARP	HSPA8	0.226618	0.10979	0.369679
PARVA	LPHN1	0.226576	0.109858	0.369679
FRAP1	REPS2	-0.226124	0.110588	0.371791
ATP1A1	TINF2	0.226041	0.110722	0.371898
HDAC1	HECA	-0.225858	0.111019	0.372555
PLEKHH1	CBX1	-0.225744	0.111204	0.372831
CADPS	GRIN1	0.225555	0.111511	0.373336
KIF17	CAMK2G	-0.225523	0.111564	0.373336
RANBP9	MIB	0.225463	0.111662	0.373336
FLNB	HNRPA1	-0.225396	0.11177	0.373353
RPL31	BAIAP2	-0.225251	0.112008	0.373804
EEF1G	LTF	0.225011	0.112401	0.374402
TULP3	CAP1	-0.224945	0.112508	0.374402
LARP	P4HB	0.224861	0.112647	0.374402
CNN1	HSPG2	-0.224828	0.112701	0.374402
GNAO1	EFEMP1	-0.224828	0.112701	0.374402
FLNB	NPAT	0.22464	0.11301	0.375087
HDAC6	SEC23B	-0.224281	0.113602	0.376709
ESRRBL1	TBC1D3	-0.224109	0.113886	0.377307
ATP6V1H	SNPH	-0.224025	0.114026	0.377378
RRAGD	RIPK1	-0.223971	0.114115	0.377378
FLNC	KIAA1576	0.223659	0.114633	0.378746
EEF1G	CCNG1	-0.223395	0.115073	0.379856
ATP1A2	CACNA1A	0.223312	0.115211	0.379919
ATP6V0A1	HNRPK	-0.223258	0.115301	0.379919
RPL31	KPNB3	-0.223036	0.115673	0.380801
ESRRBL1	APOL6	-0.222851	0.115984	0.381478
ATP1A1	ME2	-0.222671	0.116285	0.381733
COX4I1	MDN1	-0.222667	0.116292	0.381733
EEF1A1	TAX1BP1	0.2226	0.116405	0.381733
ATP5F1	BASP1	-0.222555	0.11648	0.381733
MAP2K7	CAST	-0.222478	0.11661	0.381814
TPR	NAV1	-0.222201	0.117079	0.383004
BRD1	KNS2	0.222015	0.117394	0.383689
HSPA9B	AXIN2	-0.221879	0.117624	0.38385
FEZ1	NCL	0.221861	0.117654	0.38385
AKT2	ITGB1	-0.221609	0.118082	0.384593
TPR	RPL15	0.221603	0.118093	0.384593
ACO2	ZFR	-0.221433	0.118382	0.385192
PLEKHE1	BIN1	-0.221007	0.119111	0.387216
EEF1G	BHLHB2	0.220814	0.119441	0.387945
RPL6	SQRDL	0.220668	0.119692	0.387963
TPR	KIAA1005	-0.220661	0.119704	0.387963
RPL6	PRKAR1A	0.220625	0.119767	0.387963
PCYT1B	ITPKB	-0.220515	0.119956	0.388231
ATP5F1	KRT15	0.220387	0.120177	0.3886
NUP98	LENG8	-0.220217	0.12047	0.389203
RANBP9	GIT1	-0.220091	0.120687	0.389559
SGKL	TCF21	-0.219917	0.120989	0.390187
HSMPP8	ZFP106	0.219558	0.121612	0.391578
AMT	ATF4	0.21952	0.121678	0.391578
TPR	FAM13C1	-0.219458	0.121786	0.391578
HDAC2	RNF2	0.219421	0.12185	0.391578
ATP1A1	HSPA8	-0.21931	0.122044	0.391855
FRAP1	STIP1	0.219222	0.122197	0.392001
HDAC1	STAU	-0.219113	0.122389	0.392219
FLNB	GAD1	0.21906	0.122481	0.392219
PDPK1	MVP	-0.218881	0.122795	0.392614
EEF1A1	MYST4	-0.218866	0.12282	0.392614
AKT2	ITGB1	-0.218756	0.123013	0.392886
LARP	KIF5C	-0.218657	0.123188	0.393089
RPL6	HNRPDL	-0.218559	0.12336	0.393089
LARP	YWHAG	0.218519	0.12343	0.393089
GNAO1	KIAA0599	0.218475	0.123508	0.393089
HDAC6	RPS2	-0.218028	0.124297	0.395253
ATP1A3	SCAMP1	-0.217908	0.124509	0.395582
RPS25	SASH1	-0.217618	0.125024	0.396872
ATP1A2	TRIP11	0.217268	0.125647	0.398502
EEF1A2	DOC1	-0.216957	0.126202	0.399914
SYNJ2	FASN	-0.216783	0.126514	0.400183
FLNB	CUBN	0.216748	0.126577	0.400183
GNAO1	RNPS1	0.216662	0.126732	0.400183
HSPA9B	TTC14	-0.216526	0.126974	0.400183
PLEKHH1	EPN2	0.21651	0.127004	0.400183
FLNB	RPL12	0.216495	0.127032	0.400183
NDUFB7	INADL	-0.216469	0.127078	0.400183
FLNB	RPL28	-0.21642	0.127166	0.400183
RPL6	COL3A1	-0.216258	0.127457	0.400752
RRAGD	PIN1	-0.215988	0.127945	0.401938
ESRRBL1	OLFM1	0.215806	0.128275	0.402469
HDAC1	MYST3	0.215773	0.128335	0.402469
GNAO1	GPSM3	0.215592	0.128663	0.402834
HSPA9B	MADD	0.215587	0.128672	0.402834
FEZ1	GRIN1	-0.21548	0.128866	0.403095
FRAP1	ARS2	-0.215059	0.129633	0.404368
PLEKHH1	FMR2	0.215047	0.129655	0.404368
ESRRBL1	MYH2	-0.215041	0.129666	0.404368
HSMPP8	SNCA	0.214997	0.129747	0.404368
STX1B2	FRA	0.214895	0.129933	0.404368
PCYT1A	BRI3	-0.214891	0.12994	0.404368
HSMPP8	PSFL	0.214774	0.130155	0.404548
ATP1A1	PKM2	-0.214738	0.13022	0.404548
EEF1A1	HCFC1	-0.214543	0.130578	0.405314
EEF1G	FGB	-0.214388	0.130864	0.405856
AKT1	CELSR2	-0.214247	0.131123	0.406314
EEF1A1	PACSIN1	0.214036	0.131512	0.406608
AKT2	ZBTB5	-0.21401	0.131559	0.406608
LARP	CALM2	-0.21399	0.131597	0.406608
NDUFB7	INADL	-0.213953	0.131665	0.406608
INSR	PPP1R16B	-0.21365	0.132225	0.407922
FLNB	RPS27A	0.213568	0.132378	0.407922
ESRRBL1	CKAP4	-0.21352	0.132467	0.407922
SOD2	XTP2	-0.21343	0.132634	0.407922
CADPS	MTHFD1	0.213421	0.13265	0.407922
HSPA9B	SRPR	-0.213272	0.132927	0.408361
PLEKHE1	PSAT1	0.213224	0.133017	0.408361
MAP2K7	CASQ1	-0.212794	0.13382	0.410301
PCYT1A	MYO5A	-0.21272	0.133957	0.410301
AMT	ATF4	-0.212626	0.134133	0.410301
GNAO1	CEP2	-0.212593	0.134196	0.410301
ATP1A2	DNAJB6	0.212584	0.134213	0.410301
CADPS	MO25	-0.212522	0.134329	0.410312
ATP1A1	ACTN4	0.212348	0.134656	0.410966
RPS25	TOLLIP	0.212155	0.135019	0.411578
KIAA2028	LPHN1	0.212121	0.135083	0.411578
GNAO1	PDCD6IP	-0.21191	0.135481	0.412446
ATP1A1	ACP5	0.211791	0.135704	0.412781
ATP6V0A1	SRP72	-0.211521	0.136215	0.41399
HSMPP8	GGA3	0.211395	0.136455	0.414373
RHD	TALDO1	-0.210895	0.137407	0.416916
SGK	DMD	-0.210745	0.137692	0.417433
TPR	PBEF1	-0.210591	0.137988	0.417641
AKT1	FLJ32949	0.210589	0.13799	0.417641
TPR	SSFA2	0.210516	0.138132	0.417722
NUP98	RPS15	0.210282	0.13858	0.418731
TPR	CLU	0.210213	0.138712	0.418781
FLNB	KIAA1109	-0.210136	0.13886	0.418881
EEF1G	BDP1	-0.210052	0.139022	0.419019
FLNB	RPS9	-0.209993	0.139136	0.419019
FRAP1	BICD1	0.20968	0.139739	0.420489
FLNC	OGT	-0.209543	0.140003	0.420934
RANBP9	KIAA1509	-0.209425	0.140233	0.421277
GNAO1	ATP6V0C	0.209266	0.14054	0.421465
CADPS2	NIN	-0.209145	0.140776	0.421465
SH3MD2	BCL7B	-0.209109	0.140844	0.421465
PIK4CB	TEKT3	-0.209098	0.140867	0.421465
PLEKHE1	RPL6	-0.209094	0.140874	0.421465
DNCH2	NUP98	0.208729	0.141585	0.423244
RPL31	RCN1	0.208622	0.141795	0.42349
LARP	VIK	0.208568	0.1419	0.42349
INSR	ATF4	-0.208482	0.142068	0.423644
CNN3	TDRKH	-0.208337	0.142351	0.424142
EEF1A2	CELSR2	0.207793	0.143419	0.426879
PARVA	KIAA0930	0.20775	0.143504	0.426879
TPR	METAP2	0.207542	0.143914	0.427749
EEF1G	BMPR1A	-0.207357	0.144279	0.428484
GNAO1	DNAJB6	-0.207036	0.144916	0.429692
ATP1A1	DDX26	-0.206996	0.144996	0.429692
BRD1	MYO10	-0.206955	0.145077	0.429692
ABCC5	ET(B)R-LP-2	0.20688	0.145227	0.429692
CNN3	RPS23	0.206855	0.145276	0.429692
RPL31	NOTCH1	0.20653	0.145922	0.431011
FLNB	CALR	0.206512	0.145959	0.431011
ATP6V1H	GTF2E1	-0.206133	0.146716	0.432599
ATP1A1	ST13	-0.206124	0.146734	0.432599
AOX1	SEC24C	-0.205639	0.147709	0.435119
TRIM9	MGC10772	0.205413	0.148165	0.436111
ATP1A3	KIAA1109	-0.205198	0.148598	0.437033
ATP1A3	LRP1	0.20508	0.148837	0.43738
LARP	ANKRD11	0.204861	0.149282	0.438335
EEF1A1	CDC14B	-0.204568	0.149877	0.4391
FLNC	OSBPL2	0.204563	0.149886	0.4391
ATP6V0A1	MGAT4B	-0.204554	0.149904	0.4391
AKT3	D1S155E	0.204494	0.150027	0.439106
BRD1	SESTD1	-0.204428	0.150161	0.439146
HDAC6	PTPRN2	-0.204306	0.150411	0.439523
FLNC	CAPZA1	0.204167	0.150694	0.439999
HSPA9B	ANKS1	0.203857	0.151328	0.44098
TPR	ZCCHC2	-0.203774	0.151499	0.44098
SGK	DMD	-0.203759	0.151529	0.44098
CNN3	RAP80	0.203746	0.151556	0.44098
LARP	MAPK8IP3	-0.203653	0.151746	0.44098
TPR	GOLGA3	0.203648	0.151757	0.44098
FLNC	TNFRSF19L	-0.203386	0.152296	0.44182
AKT2	PDCD6IP	0.203336	0.152398	0.44182
RPL6	AKAP13	-0.20333	0.15241	0.44182
PLEKHH1	ANK2	0.203133	0.152817	0.442646
SH3MD2	BCL7B	-0.202985	0.153123	0.443181
FABP5	TERF1	0.202891	0.153317	0.443196
NUP98	ATP6V1E1	-0.202865	0.153372	0.443196
ESRRBL1	RFP	-0.202714	0.153683	0.443405
LARP	NAP1L1	0.202712	0.153688	0.443405
FLJ10378	CCNG1	0.20246	0.154211	0.444562
STX1A	SCRT1	-0.202152	0.154852	0.446056
NUP98	GGA2	0.202052	0.155061	0.446305
ATP1A1	DKFZP434H132	0.20195	0.155274	0.446567
STX1A	BAZ1B	0.201866	0.155449	0.446624
FRAP1	KRT18	-0.201823	0.155539	0.446624
OPA1	CNTN2	0.201714	0.155768	0.446929
TPR	CLTC	-0.201561	0.156088	0.447494
TPR	GBA2	0.201295	0.156647	0.448743
FLNB	SYTL2	0.201171	0.156907	0.448893
LARP	NEXN	0.201152	0.156946	0.448893
AKT3	HNRPA2B1	0.201011	0.157243	0.448893
FLNC	LOC374676	-0.200955	0.157362	0.448893
FLNB	PDZK8	0.200933	0.157409	0.448893
LARP	GPI	-0.200919	0.157439	0.448893
RPL31	XAB2	0.200755	0.157785	0.449375
FLNC	HDLBP	-0.200668	0.157969	0.449375
TPR	SPP1	0.200663	0.157979	0.449375
PLEKHE1	ATP5A1	-0.200551	0.158216	0.449473
ESRRBL1	ZNF587	0.20053	0.15826	0.449473
PCYT1A	LOC129285	0.20031	0.158727	0.449694
LARP	DMN	0.200251	0.158852	0.449694
HK1	RRBP1	0.200222	0.158913	0.449694
EEF1A1	ANK2	-0.200221	0.158916	0.449694
STX1A	KIAA0565	-0.200203	0.158955	0.449694
LARP	CSH1	-0.200028	0.159326	0.450394
FLNB	GAD1	-0.199951	0.15949	0.450506
EEF1G	GRP58	0.199674	0.160081	0.451613
FLNB	RNF19	0.199601	0.160238	0.451613
EEF1A1	DRE1	-0.199553	0.160339	0.451613
PRKAG1	BCOR	-0.199498	0.160458	0.451613
PCYT1A	CTSC	-0.199477	0.160502	0.451613
NUP98	SPAG5	-0.19941	0.160646	0.45167
BRD1	MGC33887	-0.199332	0.160812	0.451788
OPA1	ASPH	-0.199156	0.16119	0.4525
ATP6V0A4	CTNNA1	-0.199009	0.161505	0.453036
LASS2	EFEMP1	0.198722	0.162124	0.454326
ATP1A1	NONO	-0.19868	0.162215	0.454326
HSPA9B	CSH2	0.198595	0.162399	0.454399
HDAC6	EIF5B	0.198552	0.16249	0.454399
HK1	RNF2	0.198408	0.162801	0.454585
EIF5A2	TNRC6	-0.198406	0.162807	0.454585
LARP	CCNG1	0.197958	0.163777	0.456301
SH3MD2	PRKCL2	0.197905	0.163893	0.456301
ESRRBL1	GOLGIN-67	0.197877	0.163953	0.456301
SHC1	PKD1L2	0.197852	0.164007	0.456301
UCHL5	YWHAE	0.197834	0.164048	0.456301
STX1B2	HNRPC	-0.197481	0.164817	0.458089
CADPS	URG4	0.197391	0.165012	0.458283
PARVA	MJD	-0.19726	0.165298	0.458726
FLNC	HSPD1	0.19698	0.165912	0.46008
TRIM9	COG4	-0.196785	0.166339	0.460615
EEF1G	NCOA6	0.196777	0.166358	0.460615
ATP1A1	GNAS	-0.196627	0.166687	0.460888
RANBP9	ABLIM1	-0.196609	0.166726	0.460888
FLNB	NUP153	0.196559	0.166836	0.460888
ATP1A1	MUC5B	-0.196445	0.167088	0.461233
TPR	TNPO1	0.196186	0.167659	0.462458
RPL6	PKD2	0.196031	0.168002	0.462529
CNN3	SEPHS1	-0.195984	0.168106	0.462529
RPS25	MBD3	-0.195963	0.168153	0.462529
RPL31	DSP	-0.195909	0.168271	0.462529
PIK4CB	HNRPDL	0.195887	0.16832	0.462529
UNC13B	NCOA6	0.195734	0.16866	0.463115
PLEKHE1	ZFR	-0.195549	0.16907	0.463604
FLNB	PCDH1	0.195498	0.169184	0.463604
HDAC2	LENG8	-0.195482	0.16922	0.463604
PCYT1A	TOP2B	0.195125	0.170015	0.465406
HDAC6	TBX3	0.195072	0.170133	0.465406
HSPA9B	SVH	0.194924	0.170463	0.465958
KIAA2028	PHLDB1	0.194372	0.171702	0.467915
PIK4CB	MGC20398	-0.194366	0.171716	0.467915
RPL6	RPS6	0.194343	0.171766	0.467915
EIF5A2	COPB	0.194285	0.171896	0.467915
EEF1A2	N2N	-0.194257	0.17196	0.467915
BRD1	FLJ40113	-0.194179	0.172136	0.467915
PCMT1	TOB1	0.194178	0.172139	0.467915
FLNB	SYP	0.194147	0.172207	0.467915
RPL31	WDR33	-0.193973	0.172601	0.468634
HSPA9B	SR140	0.19381	0.172968	0.469149
FLNC	RPL5	-0.19373	0.173148	0.469149
FLNB	ATP1B1	0.193718	0.173177	0.469149
EEF1G	EEF2	-0.193543	0.173572	0.469603
RPL31	TKT	-0.19353	0.173602	0.469603
OPA1	SSFA2	-0.193388	0.173924	0.469672
INSR	LARP	0.193342	0.174028	0.469672
INSRR	GRIK5	-0.193324	0.174069	0.469672
FLNC	FOSB	0.193291	0.174144	0.469672
HK2	RPS15	0.193161	0.17444	0.469979
LARP	NOLA1	0.193057	0.174676	0.469979
RANBP9	ABLIM1	-0.193038	0.174719	0.469979
SLC13A3	RNF12	0.193014	0.174774	0.469979
RPL31	FNBP4	0.192762	0.175348	0.471175
PCYT1A	STAT6	-0.192693	0.175505	0.471249
FLJ10074	HNRPC	-0.192491	0.175968	0.471754
HSPA9B	MOG	0.192474	0.176006	0.471754
OPA1	SEC8L1	0.192426	0.176117	0.471754
INSR	TRAP1	0.192384	0.176211	0.471754
PAPSS1	ARFD1	0.192177	0.176686	0.472529
HDAC2	MI-ER1	-0.192134	0.176786	0.472529
RPL31	OAZ1	0.192089	0.17689	0.472529
SHC1	MMP1	-0.192009	0.177073	0.472671
CADPS	CADPS	0.191905	0.177313	0.472964
FLNC	VIM	-0.19181	0.177531	0.473084
ATP1A1	CAMLG	0.191772	0.177618	0.473084
ESRRBL1	SRP72	0.191566	0.178094	0.474005
BRPF1	DCTN3	-0.19143	0.178407	0.474492
FRAP1	SMC6L1	-0.190755	0.179971	0.478304
MAP2K7	SMARCA2	0.190634	0.180254	0.478704
FLNB	MGC17330	0.190491	0.180586	0.479229
PLEKHH1	TAC1	0.190436	0.180715	0.479229
RPL31	PFN1	0.190326	0.180973	0.479564
FLNC	LAMP2	-0.190185	0.181301	0.480085
FLNB	FLJ20308	-0.190092	0.181518	0.480311
FLNC	PTPNS1	-0.189965	0.181817	0.4805
ATP1A1	DUSP11	-0.18993	0.181899	0.4805
CNN3	GHITM	-0.189858	0.182068	0.4805
ATP1A3	ITM2A	0.189836	0.182117	0.4805
LARP	SMPD1	0.189754	0.182312	0.480664
FLNC	LTBP3	0.189527	0.182845	0.48172
RPS25	OSTF1	0.189395	0.183155	0.482189
TPR	MYST2	0.189269	0.183452	0.482262
RPL31	BAIAP2	-0.189227	0.18355	0.482262
GNAO1	PNLIP	0.189192	0.183633	0.482262
PLEKHE1	RASGRF1	0.18915	0.183732	0.482262
FLNB	H1F0	0.189102	0.183845	0.482262
COX4I1	ZD52F10	0.188954	0.184195	0.482759
FLNB	STAU	-0.18891	0.184299	0.482759
EEF1G	KIAA0240	-0.18883	0.184489	0.482907
HDAC2	UBE2D2	0.188716	0.184759	0.483266
HSPA9B	HDAC9	0.188569	0.185109	0.483834
ATP5F1	NKTR	-0.188507	0.185254	0.483866
HSPA9B	MT2A	-0.18842	0.185462	0.483946
ATP5F1	MOPT	-0.188282	0.185789	0.483946
UGP2	SNCG	-0.188279	0.185796	0.483946
HSPA9B	NT5C2L1	0.188269	0.185821	0.483946
SLC13A1	MLL3	-0.188215	0.185949	0.483946
TRIM9	U2AF2	-0.188008	0.186441	0.484066
ATP1A2	DNAJB6	0.187992	0.18648	0.484066
ATP1A3	BSN	-0.187931	0.186626	0.484066
GNAO1	EFEMP1	-0.187923	0.186645	0.484066
HSPA9B	HNRPU	0.187881	0.186745	0.484066
MAP2K7	CAST	0.187861	0.186793	0.484066
NUP98	SRPRB	0.187745	0.18707	0.484164
NUP98	HSPB1	0.187689	0.187204	0.484164
HDAC6	MYO3A	-0.187639	0.187324	0.484164
AKT2	HLA-B	-0.187623	0.187362	0.484164
PDPK1	CDR2	0.187454	0.187767	0.484866
FEZ1	MORF4L2	0.18738	0.187946	0.484983
AKT2	MARK2	-0.186986	0.188892	0.486447
LARP	ANKRD1	0.186941	0.189	0.486447
FRAP1	KTN1	0.186853	0.189212	0.486447
NDUFB7	INADL	-0.186807	0.189324	0.486447
HDAC1	PB1	0.186784	0.189379	0.486447
ATP1A2	NDP52	0.186767	0.189419	0.486447
LIM	ZNF222	0.186755	0.189448	0.486447
HSPA9B	PML	0.186566	0.189904	0.486825
FLNC	GNAS	0.186537	0.189975	0.486825
LIM	COL1A1	-0.186528	0.189997	0.486825
FRAP1	EIF3S6IP	0.186435	0.190221	0.487057
AKT3	CLIPR-59	-0.186232	0.190714	0.487622
GALE	HNRPDL	-0.186222	0.190738	0.487622
TRIM9	KIAA0427	0.186105	0.191021	0.487622
EEF1A1	COL1A2	0.185938	0.191427	0.487622
HSMPP8	CSEN	0.185886	0.191553	0.487622
HSPA9B	OS-9	-0.18586	0.191616	0.487622
SLC13A1	DYRK1A	-0.185852	0.191636	0.487622
ATP6V0A1	SYNE2	0.185851	0.191638	0.487622
FLNB	SRF	0.185847	0.191647	0.487622
ATP1A1	NUCB1	-0.185678	0.192061	0.488333
CADPS	LUC7A	0.185454	0.192605	0.488721
EEF1G	AKAP13	0.185426	0.192675	0.488721
DUSP10	MAPK14	0.185405	0.192726	0.488721
STX1A	PERQ1	-0.185395	0.19275	0.488721
ATP5F1	SEC31L1	-0.184997	0.193724	0.490849
EEF1A1	ATM	0.184873	0.194028	0.491276
RPL6	GAP43	0.1847	0.194453	0.492011
GNA11	SRGAP2	-0.184244	0.195577	0.494071
AKT2	ACTN2	0.184223	0.195629	0.494071
SH3MD2	PHLDB1	0.184124	0.195873	0.494071
UNC13B	ARHGEF10	0.1841	0.195933	0.494071
ARHGEF3	IL4R	0.184094	0.195946	0.494071
CDK8	PPFIA1	0.183815	0.196636	0.495383
GNAO1	MLL3	-0.183774	0.196738	0.495383
ATP1A2	ATP2A2	0.183499	0.19742	0.496756
CADPS2	DKK3	-0.183255	0.198029	0.497268
TRIM9	RTN3	0.183205	0.198152	0.497268
OPA1	VIK	-0.183176	0.198225	0.497268
ESRRBL1	FLJ20366	0.183165	0.198251	0.497268
CDK8	PPFIA1	0.183105	0.198401	0.497268
SOD1	LAMR1	0.183088	0.198443	0.497268
ATP1A3	PUM1	-0.182894	0.198929	0.498013
PCYT1A	FMNL2	-0.18286	0.199014	0.498013
ESRRBL1	RSN	-0.182546	0.199798	0.499124
ATP1A1	GOLPH4	-0.18252	0.199863	0.499124
IGF1R	LOC284001	-0.182518	0.199869	0.499124
RRAGD	NEF3	0.182439	0.200066	0.499267
ESRRBL1	GAS7	0.182361	0.200263	0.499267
FLNB	MUC2	-0.182319	0.200368	0.499267
TPR	LOC112869	0.182277	0.200475	0.499267
HDAC1	CTSB	-0.1821	0.200919	0.500031
RRAGD	GFAP	-0.181988	0.2012	0.500297
PCYT1A	DSCR1L1	0.181948	0.2013	0.500297
HDAC1	STAU	0.181572	0.202251	0.502036
PARVB	CGI-72	-0.181499	0.202434	0.502036
ATP1A3	MTHFD1	-0.181456	0.202544	0.502036
INSR	HERPUD1	0.181453	0.202552	0.502036
RPL31	COL6A2	-0.181353	0.202804	0.502054
RPL31	PCTK1	-0.181341	0.202835	0.502054
GNA11	SKD3	-0.181246	0.203076	0.502309
HSPA9B	DDX27	-0.181105	0.203433	0.50285
RFX1	FLJ40113	0.180943	0.203844	0.503525
GNAI1	LOC374676	-0.18087	0.20403	0.503642
AKT2	APPL	0.180517	0.20493	0.505219
FLNC	SMARCA1	-0.18051	0.204946	0.505219
RPL6	MGC40368	0.180351	0.205353	0.505459
EEF1A1	SMCR8	-0.180336	0.205392	0.505459
PCYT1A	OGT	0.180309	0.205461	0.505459
EEF1A2	EGFL4	0.180167	0.205823	0.505459
SIRT1	PBX1	0.180151	0.205864	0.505459
PLEKHH1	PTPRF	-0.180146	0.205876	0.505459
BRD1	RAB11-FIP4	0.179516	0.207494	0.508581
FLNC	FHL3	-0.179451	0.20766	0.508581
TPR	BCL2L1	0.179429	0.207716	0.508581
CDK11	PPARBP	-0.179377	0.207852	0.508581
CADPS2	SEC31L1	-0.179332	0.207967	0.508581
HDAC2	TNKS1BP1	-0.179298	0.208056	0.508581
LARP	LAMR1	-0.179253	0.208172	0.508581
ESRRBL1	OLFM1	-0.179216	0.208266	0.508581
FLNC	RANBP9	-0.17913	0.208489	0.508787
FLNC	CDH5	0.178986	0.20886	0.509288
COX5B	CHAF1B	-0.178942	0.208975	0.509288
EEF1A2	ECM1	0.178831	0.209262	0.509647
FLNB	LOC51255	0.178708	0.209581	0.510083
CNN3	EEF2	-0.17854	0.210016	0.510799
HK2	MATR3	-0.178466	0.210208	0.510926
FLJ38628	HIP2	-0.178181	0.210949	0.512384
ESRRBL1	APXL	0.178101	0.211157	0.512548
FLNC	SVIL	-0.177653	0.212327	0.515046
ESRRBL1	GAS7	-0.177455	0.212845	0.515636
EEF1A1	ATP6V0C	0.177445	0.212871	0.515636
TAGLN	GTF3C1	0.177398	0.212996	0.515636
FLNC	NFE2L1	0.177173	0.213585	0.516719
RANBP10	OS-9	0.176715	0.21479	0.519214
TPR	MCM3	0.176673	0.214901	0.519214
PRKAG1	UBE2I	-0.176541	0.215249	0.51971
ESRRBL1	RGS6	0.176459	0.215465	0.519887
LARP	VPS39	-0.176336	0.215792	0.520329
RANBP9	SYNE2	0.176194	0.216165	0.520886
FABP5	HYPB	0.176054	0.216536	0.521435
STX1B2	LRRFIP2	-0.175883	0.21699	0.522182
AKT3	SPOCK3	-0.175734	0.217387	0.52279
FLNC	HYAL3	0.1755	0.218009	0.523941
FLNB	SYTL2	-0.17537	0.218356	0.524428
CNN3	TAF15	-0.175171	0.218887	0.525358
SH3MD2	FAT	0.175084	0.219119	0.525569
ACO2	MADH1	-0.175023	0.219284	0.525619
CDK8	GPS2	-0.174891	0.219636	0.525987
FEZ1	MGC3162	0.174857	0.219727	0.525987
ATP1A3	ZFH4	-0.174648	0.220289	0.526885
RPL31	COL6A2	-0.174609	0.220392	0.526885
EEF1G	AP2B1	-0.174533	0.220596	0.527028
EEF1A1	PTPN13	0.174382	0.221001	0.52765
EIF5A2	TNRC6	-0.174285	0.221264	0.527769
STX1A	ZNF226	0.174205	0.22148	0.527769
AKT2	NRCAM	-0.174184	0.221537	0.527769
UGP2	OLIG2	-0.174093	0.22178	0.527769
SHC1	MLLT4	0.174063	0.221861	0.527769
TPR	KIF1B	0.174019	0.22198	0.527769
HSPA9B	ITSN1	0.173887	0.222336	0.527769
ATP6V0A1	SCG2	0.173845	0.222451	0.527769
ATP6V0A1	NFX1	0.173834	0.222479	0.527769
AKT2	FNBP4	-0.173826	0.222501	0.527769
BRPF3	CCNDBP1	0.173422	0.223596	0.529738
SYNJ2	HYPB	-0.173349	0.223793	0.529738
NUP98	MECT1	-0.173316	0.223882	0.529738
AKT2	COL12A1	0.173305	0.223913	0.529738
HSPA9B	MBD3	0.17306	0.224577	0.53088
EEF1G	EEF1D	-0.17302	0.224687	0.53088
STX1B2	KIAA0565	-0.172896	0.225024	0.53133
FLNB	DVL3	-0.172692	0.225579	0.532157
RPS25	EFA6R	0.172661	0.225666	0.532157
STX1A	STX17	-0.172529	0.226025	0.532296
RPL6	HIPK3	0.172526	0.226033	0.532296
ATP1A3	HSPB1	0.172478	0.226164	0.532296
ESRRBL1	APOE	0.172224	0.226858	0.533586
NUP98	PRDM2	0.172091	0.227223	0.5341
CRISP2	GRK4	-0.172001	0.227471	0.534337
HSPA9B	PTPRN	-0.17161	0.228544	0.536511
LARP	VIK	-0.171527	0.228773	0.536704
JM1	FLJ37970	-0.171422	0.229062	0.537035
FEZ1	GABRA1	-0.171152	0.229809	0.53844
FLNB	GRSP1	-0.171046	0.230101	0.538778
ESRRBL1	GCC2	-0.170763	0.230885	0.54003
FRAP1	PPFIA1	-0.170745	0.230936	0.54003
FLJ10378	DMD	-0.170669	0.231147	0.54003
MAP2K7	AP3D1	0.170581	0.231389	0.54003
HSPA9B	DSC2	0.170537	0.231513	0.54003
EEF1A1	ZNF141	0.170532	0.231526	0.54003
CADPS	MATR3	-0.17042	0.231837	0.540342
EEF1A2	NELL2	0.170337	0.232068	0.540342
SLC13A1	DYRK1A	-0.170309	0.232146	0.540342
ATP1A1	CRMP1	0.17027	0.232254	0.540342
FLNC	MGC3047	-0.170041	0.232893	0.541484
SYNJ2	RAC1	-0.169848	0.233432	0.542389
EEF1A2	RNF111	0.169745	0.233718	0.542428
PCMT1	DLG2	0.169735	0.233746	0.542428
PCYT1A	NFATC3	-0.169604	0.234113	0.542934
ATP1A3	PHF14	-0.169439	0.234575	0.543455
AKT2	ERBB2IP	-0.169393	0.234705	0.543455
RPL31	DEHAL1	0.169364	0.234786	0.543455
FRAP1	KTN1	-0.169116	0.235481	0.544634
ATP1A3	KIAA1582	-0.169076	0.235594	0.544634
HSPA9B	GRLF1	0.168827	0.236293	0.545707
SOD2	SRP72	0.168804	0.236358	0.545707
FLNC	FLJ10099	0.168597	0.236942	0.546233
ESRRBL1	MGC45562	0.168549	0.237078	0.546233
RPL6	DMD	0.168537	0.237113	0.546233
STX1A	ZNF189	0.168508	0.237193	0.546233
PCYT1A	IPO7	0.168458	0.237336	0.546233
TPR	DZIP1	0.168386	0.237539	0.546355
ATP6V0A1	DICER1	0.16828	0.237839	0.5467
NUP98	UPF2	-0.168108	0.238327	0.547109
HSPA9B	HSPD1	0.168042	0.238513	0.547109
PRKAG1	CTBS	-0.167993	0.238651	0.547109
FLNB	EIF3S6IP	-0.167983	0.238679	0.547109
GNAO1	GPSM2	0.167929	0.238834	0.547109
INSR	A2BP1	0.167899	0.238919	0.547109
TRIM9	CYLN2	-0.167742	0.239364	0.547533
LARP	DDX5	-0.167698	0.239489	0.547533
UCHL5	CNOT3	-0.167675	0.239555	0.547533
PCYT1A	ATPIF1	-0.167519	0.239998	0.547981
FLNC	PSME3	-0.167414	0.240298	0.547981
EEF1A1	THRB	-0.167367	0.24043	0.547981
EEF1A1	ARHE	0.167321	0.240561	0.547981
AKT2	RBPSUHL	-0.167318	0.240571	0.547981
RPS6KB1	UTX	-0.167289	0.240654	0.547981
KIAA2028	XPOT	-0.167179	0.240966	0.548348
FRAP1	GOLGA3	0.167118	0.241142	0.548407
ESRRBL1	KIAA0157	0.166951	0.241618	0.549145
HDAC2	EEF1D	0.166606	0.242605	0.550441
HSPA9B	ADD3	-0.166604	0.242612	0.550441
MAP2K7	CAST	0.166594	0.242641	0.550441
EEF1G	DMD	-0.166348	0.243347	0.551698
CNN3	FLJ35171	0.166084	0.244108	0.553078
CADPS	D1S155E	0.1659	0.244638	0.553868
LARP	GAPD	-0.165857	0.244761	0.553868
PLEKHE1	NEF3	0.165752	0.245063	0.554207
IDH1	CELSR2	-0.165655	0.245345	0.554444
NDUFS8	ZYX	-0.165567	0.245598	0.554444
SH3MD2	MGRN1	-0.165558	0.245624	0.554444
TPR	NIN	0.165474	0.245867	0.554574
CNN3	GALNT5	-0.165415	0.246039	0.554574
ATP1A3	NELL1	-0.16538	0.246139	0.554574
ATP1A1	MYBL2	-0.16523	0.246573	0.555084
TPR	ZNF532	0.165197	0.24667	0.555084
EEF1A1	FLJ13611	-0.16481	0.247794	0.55727
LARP	TUBA6	-0.164724	0.248043	0.557485
RPL31	HLA-E	0.164617	0.248356	0.557843
FLNB	SCG3	-0.164444	0.248862	0.558634
CADPS	CADPS	0.164126	0.249788	0.560369
INSR	TRIM3	0.163938	0.250339	0.56126
PCYT1A	FLJ11342	0.163807	0.250723	0.561774
PARVB	MAGEF1	0.163678	0.251103	0.561977
CADPS	FLJ13305	0.163645	0.251199	0.561977
HSPA9B	CD164L1	-0.163619	0.251277	0.561977
OPA1	ICAM5	-0.163478	0.251688	0.56206
ESRRBL1	CDC42BPA	-0.16345	0.251772	0.56206
GNAO1	PIK3R1	-0.163397	0.251928	0.56206
HDAC6	NUMBL	0.163369	0.25201	0.56206
SYNJ1	TUBA8	-0.163324	0.252144	0.56206
KIAA0590	SIPA1	-0.163291	0.25224	0.56206
EEF1A1	KIAA0853	-0.162685	0.254027	0.565545
BRD1	DEHAL1	-0.162656	0.254115	0.565545
HDAC6	KIAA1462	-0.162386	0.254913	0.56681
EEF1G	SF3A3	-0.162359	0.254995	0.56681
FLNC	RNF6	0.162301	0.255166	0.566846
ATP1A1	RAD23B	-0.162078	0.255828	0.56763
IDH1	VCP	0.162059	0.255886	0.56763
PLEKHE1	RANBP2L1	-0.16196	0.25618	0.56763
RANBP9	DMD	-0.161834	0.256553	0.56763
HK2	NACA	-0.161805	0.256641	0.56763
FLNB	IGSF4	-0.161778	0.256723	0.56763
RPL6	MJD	-0.161763	0.256766	0.56763
RPL6	CENPJ	0.16173	0.256865	0.56763
PIK4CB	EIF3S10	-0.161711	0.256922	0.56763
CADPS	ZNF593	0.161387	0.257888	0.569419
ILK	PDCD4	0.161151	0.258595	0.570633
KIF17	VIM	0.160915	0.259302	0.571847
RPS25	ESRRB	0.160847	0.259507	0.571951
MAP2K7	MGC17791	-0.160688	0.259983	0.572655
OPA1	VIK	0.160532	0.260451	0.573338
TPR	BCCIP	-0.160322	0.261085	0.57358
TPR	ANKRD15	0.160249	0.261304	0.57358
FLNB	GPS2	-0.160247	0.261311	0.57358
TPR	BCCIP	-0.160235	0.261347	0.57358
LARP	PIAS1	-0.160234	0.261348	0.57358
MAP2K7	FLJ13231	0.160096	0.261767	0.574153
KIF17	KIF17	0.159893	0.262379	0.575149
TPR	CAPNS1	-0.159773	0.262742	0.575597
FLNB	MUC1	-0.15971	0.262932	0.575668
LARP	HSPA8	0.15965	0.263114	0.57572
EEF1A1	HNRPC	0.159591	0.263294	0.57574
TRIM9	PTK2	-0.159543	0.263439	0.57574
RPL6	GORASP2	0.159375	0.26395	0.576509
MFTC	CKB	-0.159175	0.264556	0.577487
HDAC2	PPAP2B	-0.158903	0.265383	0.578944
GNAO1	RPL19	0.158623	0.266237	0.580425
FLNC	PIGR	0.158535	0.266508	0.580425
EEF1G	LRP4	-0.158524	0.26654	0.580425
FLNC	AIP1	-0.158366	0.267023	0.580706
SH3MD2	PEPP3	-0.158359	0.267045	0.580706
SOD2	IBRDC2	0.158325	0.267147	0.580706
PIK3CB	TM9SF2	0.158038	0.268028	0.581078
LRP10	SEL1L	0.158034	0.268039	0.581078
FEZ2	KIF3B	-0.15799	0.268174	0.581078
ACO2	RAC1	0.157988	0.26818	0.581078
IGF1R	RAD23B	-0.157967	0.268246	0.581078
LARP	CSH2	0.157907	0.268431	0.581078
ATP1A1	FLJ10154	0.157875	0.268527	0.581078
LIM	PAI-RBP1	-0.157853	0.268595	0.581078
EEF1A1	DMN	-0.157652	0.269213	0.582068
RPL31	ALB	0.15758	0.269435	0.582204
HSPA9B	LOC90410	-0.157209	0.270577	0.584324
EEF1G	ZNF234	0.157142	0.270784	0.584425
ATP6V0A1	SYNE2	-0.156978	0.271293	0.585176
EEF1G	SYAP1	0.156866	0.271638	0.585574
RPL31	MYST3	0.156592	0.272488	0.587059
EEF1A1	SLCO4C1	0.156462	0.272889	0.587187
RPL31	GATM	-0.156459	0.272898	0.587187
FEZ1	KIAA0513	0.156416	0.273032	0.587187
ACO2	ING4	-0.156361	0.273205	0.587213
PCYT1A	ING4	-0.156297	0.273402	0.58729
SHC1	NPM1	0.15577	0.275043	0.590179
NDUFS8	RPN2	-0.155761	0.275071	0.590179
SH3MD2	GAB2	-0.155637	0.275459	0.590664
BRPF3	MADD	-0.155404	0.276188	0.591361
LDB3	RICS	0.155399	0.276202	0.591361
TRIM9	COL7A1	-0.155377	0.276272	0.591361
FLNB	PRSS3	0.155226	0.276745	0.591818
GCN1L1	MYC	0.155205	0.27681	0.591818
AKT2	NRXN1	0.155136	0.277027	0.591935
SH3MD2	FLJ10154	0.154894	0.277785	0.592593
SH3RF2	PPP1R7	0.15479	0.278112	0.592593
FEZ1	RPS15A	-0.154777	0.278154	0.592593
HSMPP8	SNCA	0.154774	0.278162	0.592593
FLNC	HSPD1	-0.154767	0.278184	0.592593
STX1B2	LRRFIP2	-0.154726	0.278312	0.592593
EEF1G	MAPK8IP2	-0.15456	0.278835	0.593283
KIF17	ZNF398	0.15452	0.278962	0.593283
FEZ1	DOCK6	-0.154428	0.279252	0.593411
FLNB	STAU	-0.154397	0.279348	0.593411
RANBP9	DMD	-0.154217	0.279916	0.593648
HSPA9B	NUP133	0.15421	0.279939	0.593648
EEF1G	HNRPM	0.154207	0.279949	0.593648
UGP2	AKAP13	-0.15409	0.280318	0.593805
ATP6V0A1	KPNA1	0.15408	0.280349	0.593805
HDAC6	LOC375616	-0.154019	0.280541	0.593867
HSPA9B	SCRIB	0.153871	0.28101	0.594123
HDAC1	LRPAP1	0.153836	0.28112	0.594123
AKT2	LGTN	0.153774	0.281316	0.594123
RPL31	KLF4	0.153732	0.28145	0.594123
HSPA9B	NFIA	0.153698	0.281558	0.594123
FLNC	GNB2L1	-0.153588	0.281906	0.594123
EEF1A1	CR1	-0.153584	0.28192	0.594123
BRD1	GCC2	0.153569	0.281968	0.594123
STX1A	FLJ30973	-0.153469	0.282283	0.594443
TPR	FNBP1	0.153318	0.282763	0.595109
TULP3	NCKAP1	0.153213	0.283097	0.595222
TRIM9	PTK2	0.153199	0.283143	0.595222
PCYT1A	UPF3A	-0.152873	0.284181	0.59706
NUP98	COPS3	0.152724	0.284656	0.597712
SHC1	HSPA1B	-0.152592	0.285078	0.598252
ATP6V0A1	GAS7	0.152492	0.285397	0.598475
AKT3	IARS	-0.152456	0.285513	0.598475
ATP5F1	MBP	0.152314	0.285967	0.59854
FLNB	ITGA2	0.152293	0.286032	0.59854
FLNB	KIF21A	-0.152292	0.286037	0.59854
TPR	COL5A3	-0.152165	0.286442	0.599043
PCYT1A	TERF1	-0.152012	0.286934	0.599728
EEF1A1	CDC14B	-0.151916	0.287241	0.600025
FLNC	MYH10	-0.151809	0.287586	0.600402
AKT2	HLA-C	-0.151521	0.288512	0.601512
FLNB	PIGR	-0.151499	0.288583	0.601512
MAP2K7	BFSP1	0.151489	0.288613	0.601512
SLC25A3	CRSP2	0.151424	0.288824	0.601606
FLNB	RAD21	0.151297	0.289231	0.60211
NUP98	ARS2	0.150888	0.290554	0.604517
SH3MD2	CXX1	-0.150783	0.290893	0.604799
EEF1G	PRDX3	-0.150744	0.291021	0.604799
RPL6	PTPRZ1	0.150666	0.291274	0.604978
SH3MD2	MAP4K3	-0.150573	0.291573	0.605246
ESRRBL1	TMPIT	-0.150523	0.291735	0.605246
HDAC10	SMARCC2	0.150465	0.291924	0.605294
EEF1A1	PLAGL1	-0.1503	0.292459	0.606058
NUP98	LAMA4	-0.15018	0.292848	0.606518
SOD2	MBD5	0.149963	0.293556	0.607218
RRAGD	SMARCC2	0.149918	0.293703	0.607218
ESRRBL1	SETDB1	-0.149872	0.293852	0.607218
LARP	APPL	0.149872	0.293853	0.607218
CNN3	THRAP3	-0.149288	0.295758	0.610808
RPS25	LOC51061	-0.149098	0.296381	0.611748
BRD1	SEC31L1	0.148886	0.297075	0.612571
LRP10	KPNB1	-0.148874	0.297116	0.612571
KIAA0683	LOC92154	0.148717	0.297631	0.613285
RAB10	COG4	-0.148642	0.297878	0.613448
EEF1A1	ITGB1	0.148565	0.29813	0.613618
STX1A	GIT1	-0.148263	0.299123	0.615315
GNAO1	APC	-0.148009	0.299962	0.616537
TPR	ELMO2	0.147938	0.300198	0.616537
NUP98	CAP350	0.147886	0.300369	0.616537
TPR	ZNF236	-0.147878	0.300394	0.616537
ESRRBL1	LAMA4	-0.147679	0.301053	0.617539
CADPS	ACTN2	0.147434	0.301864	0.618854
PLEKHH1	EPB41L2	-0.147313	0.302265	0.619328
PLEKHE1	RIF1	-0.14726	0.302442	0.619344
HDAC10	HECTD1	-0.147174	0.302728	0.61954
IGF1R	MRIP2	0.147129	0.302879	0.61954
PLEKHE1	ANP32A	-0.147011	0.303271	0.619972
PIK4CB	GLUL	0.146963	0.30343	0.619972
ATP1A1	BRD4	-0.146789	0.304007	0.620802
SGKL	KIAA1189	0.146732	0.304198	0.620843
PLEKHE1	HNRPU	0.146575	0.304721	0.620874
KIAA0683	MJD	-0.146564	0.304759	0.620874
EEF1G	PSMD2	-0.146543	0.304829	0.620874
FLNC	RPH3A	0.146507	0.30495	0.620874
RRAGA	CRK7	-0.146472	0.305066	0.620874
KIF17	A2LP	0.146364	0.305427	0.620923
RPL31	SRRM2	0.146363	0.30543	0.620923
FLNC	FLJ90430	0.146136	0.306189	0.621763
HSMPP8	KIF1C	-0.14613	0.306208	0.621763
KIAA0590	SIPA1	-0.146086	0.306356	0.621763
ATP6V0A1	TTC1	-0.145883	0.307036	0.622443
GNAO1	KIAA0140	-0.145867	0.30709	0.622443
FLNC	RASA1	-0.145785	0.307365	0.622443
FLNC	RNF13	-0.1457	0.307647	0.622443
RFX1	MTHFR	0.145686	0.307697	0.622443
FRAP1	TAF7	0.145668	0.307756	0.622443
NUP98	KIF1C	-0.145629	0.307888	0.622443
TRIM9	HCFC1	0.14553	0.308219	0.622534
TPR	DDX27	0.145482	0.308383	0.622534
GNA11	NCOR1	0.145426	0.308569	0.622534
AKT2	NRXN1	0.145412	0.308617	0.622534
ATP1A1	E2F4	-0.145325	0.308909	0.622779
ATP1A1	RAB22A	0.145154	0.309485	0.623593
GNAI1	APPL	0.145091	0.309696	0.623675
ESRRBL1	TRAPPC4	0.144984	0.310057	0.624056
ATP1A1	SPTLC1	-0.144671	0.311114	0.625838
RANBP9	PIAS1	-0.144591	0.311387	0.62604
GNAO1	HSPA8	0.144522	0.311619	0.626162
CDK11	RPS7	-0.144434	0.311916	0.626413
SHC1	ALDH6A1	-0.144282	0.312431	0.62659
BRD1	KTN1	0.144211	0.312673	0.62659
GNAO1	NELL2	0.144034	0.313273	0.62659
FLJ10074	RBM8A	0.144016	0.313333	0.62659
TIAL1	HNRPL	-0.143987	0.313432	0.62659
ATP1A1	PKM2	-0.143978	0.313464	0.62659
GNAO1	RSHL2	0.143957	0.313533	0.62659
RRAGA	KIAA0599	0.143854	0.313885	0.62659
LARP	PLXNB1	0.143821	0.313995	0.62659
PCYT1A	SIRT3	-0.143821	0.313995	0.62659
FLNC	CAMK1G	0.143789	0.314104	0.62659
HSPA9B	RYBP	0.143777	0.314147	0.62659
RPL31	MDM2	-0.143749	0.314242	0.62659
COX5B	SMBP	-0.143686	0.314455	0.626625
SHC1	GAP43	0.143643	0.314603	0.626625
ESRRBL1	ARHGEF11	-0.143563	0.314875	0.626824
BRPF1	TADA3L	0.143454	0.315246	0.626835
UNC13B	LOC115811	0.143433	0.315319	0.626835
CADPS2	NIN	-0.14341	0.315398	0.626835
PLEKHE1	RASGRF1	0.14294	0.317001	0.629678
AKT2	PML	0.14279	0.317514	0.630083
RRAGD	TAF15	0.142779	0.317551	0.630083
CRISP2	GRK4	-0.142726	0.317734	0.630104
SHC1	BLNK	0.142577	0.318245	0.630772
EEF1A1	LAMC2	0.142454	0.318667	0.631021
LARP	NACA	-0.142404	0.318838	0.631021
SLC25A3	PPP1R10	-0.142363	0.318981	0.631021
SLB	EIF4G2	-0.142338	0.319063	0.631021
TPR	MAP3K4	0.142217	0.319481	0.631505
FLNB	FLJ32130	0.142018	0.320164	0.63251
HSPA9B	ZFR	0.141882	0.320635	0.633098
COX4I1	THBS1	-0.141717	0.321202	0.633873
STX1A	FLJ10996	-0.141565	0.321728	0.634567
FLNC	KIRREL3	0.141412	0.322255	0.634984
RPS25	BCL2L1	0.141403	0.322288	0.634984
MAP2K7	EXOC7	-0.1413	0.322644	0.635343
ESRRBL1	UBTF	-0.141081	0.323401	0.636489
RPL6	NMT2	-0.140898	0.324037	0.636835
RPL31	CALD1	0.140841	0.324234	0.636835
FLNC	CDH13	0.140708	0.324696	0.636835
RRAGD	RYBP	-0.140684	0.324779	0.636835
NUP98	PSMC6	0.14067	0.324828	0.636835
SH3MD2	EIF3S3	0.140657	0.324872	0.636835
KIF17	NASP	0.140629	0.324969	0.636835
CADPS	CABLES1	0.14051	0.325385	0.636835
FRAP1	PPFIA1	-0.140506	0.325396	0.636835
EEF1A2	PRICKLE1	-0.140492	0.325448	0.636835
GALE	HNRPU	0.140452	0.325586	0.636835
TPR	DCAMKL1	0.140426	0.325676	0.636835
ATP1A2	EPN1	-0.140206	0.326442	0.637488
TAGLN	PLEKHB2	0.140171	0.326564	0.637488
RRAGD	BDP1	-0.1401	0.32681	0.637488
HDAC2	ANK3	-0.140052	0.326978	0.637488
SH3MD2	APXL	0.140048	0.326991	0.637488
EEF1A1	ITGAL	0.140028	0.327061	0.637488
CADPS2	NIN	-0.139965	0.327284	0.637582
BRD1	GNB2L1	-0.139883	0.327569	0.637797
BRD1	KIAA1007	0.139804	0.327844	0.63799
RANBP9	DMD	0.13969	0.328242	0.638112
PI16	GNB5	0.139686	0.328257	0.638112
PAPSS1	STX1A	0.1395	0.328908	0.638812
PLEKHH1	SREBF2	0.139434	0.32914	0.638812
GNAO1	MLLT4	-0.139433	0.329144	0.638812
PI16	MYH1	-0.139266	0.329726	0.639602
RFX1	LOC284001	0.139179	0.330032	0.639854
EIF5A	PTPRS	0.139016	0.330605	0.640324
BRD1	SEC31L1	0.138967	0.330778	0.640324
INSR	MYT1L	-0.138933	0.330898	0.640324
FLNB	FALZ	0.138884	0.331069	0.640324
ACO2	PCYT1A	0.138856	0.331168	0.640324
TRIM9	CAMSAP1	-0.13881	0.33133	0.640324
FLNB	RORA	-0.138718	0.331652	0.64034
LIM	SPARC	0.138708	0.331689	0.64034
FABP5	SORBS1	-0.138519	0.332354	0.641282
INSR	A2BP1	0.138409	0.33274	0.641688
ATP5F1	SRPK2	0.138336	0.333001	0.641851
HK2	RPL5	-0.137991	0.334217	0.643854
TPR	KPNB1	0.137904	0.334528	0.643967
MAP2K7	ZNF398	0.137875	0.334629	0.643967
TPR	TULP4	0.137751	0.335069	0.644473
EEF1A1	SLC11A2	0.137695	0.335264	0.64448
ATP5F1	ANKRD11	-0.137634	0.335483	0.64448
AKT2	D1S155E	0.137577	0.335685	0.64448
RRAGD	DNCI2	0.13755	0.335781	0.64448
AKT2	TTC14	0.137406	0.336293	0.645122
HK1	PLXNB1	0.13735	0.336489	0.645158
ATP5F1	PRDX5	0.137099	0.337381	0.646208
MRPL47	DDEF2	-0.137097	0.337391	0.646208
BRPF3	DVL3	-0.136599	0.339165	0.649263
LASS2	C5R1	-0.136536	0.33939	0.649353
FLNB	PPP1R3F	-0.136473	0.339614	0.64944
FLNC	PTPRJ	0.1362	0.34059	0.650777
RANBP9	KTN1	0.136178	0.34067	0.650777
LIM	PUM2	-0.135664	0.342512	0.653915
RPL6	MDM2	0.135619	0.342672	0.653915
EEF1A1	LOC92689	0.135515	0.343046	0.654151
EEF1A1	NCOA7	0.135485	0.343155	0.654151
CNN3	PRKDC	0.135208	0.344152	0.655707
NUP98	PDCD4	-0.135063	0.344674	0.656247
HDAC2	ANK3	-0.135003	0.344889	0.656247
TPR	SYTL2	-0.134941	0.345113	0.656247
TPR	FLJ20758	-0.134883	0.345324	0.656247
NUP98	ARFIP1	-0.134857	0.345416	0.656247
AKT2	GKAP42	0.13483	0.345517	0.656247
TPR	NIN	-0.134599	0.346348	0.657483
EEF1A2	NEF3	-0.134509	0.346674	0.65776
HDAC2	TTR	-0.13436	0.347213	0.65794
KIAA2028	CTNNA3	0.13434	0.347288	0.65794
CADPS2	NIN	-0.134315	0.347377	0.65794
BRD1	INADL	0.134237	0.34766	0.65794
ST7	EMILIN1	0.134233	0.347673	0.65794
BRD1	COL4A1	0.134095	0.348175	0.658548
ESRRBL1	RFP	0.133874	0.348977	0.659723
HSPA9B	MYH9	-0.133669	0.349722	0.660787
BRD1	LOC55580	0.133582	0.35004	0.661046
TAGLN	DAZAP2	0.133507	0.350313	0.661172
FLNC	DMN	-0.133393	0.350729	0.661172
FLNB	PRPF8	0.133377	0.350786	0.661172
FEZ1	CTNNB1	0.133324	0.350981	0.661172
GNAO1	TLN1	-0.133314	0.351015	0.661172
FLJ10378	MBD5	-0.133191	0.351463	0.661172
UGP2	MPHOSPH9	0.133186	0.351483	0.661172
NUP98	PASK	0.133165	0.35156	0.661172
FLNB	P38IP	-0.132887	0.352574	0.662737
SHC1	PKD1L2	-0.132792	0.352923	0.663051
FABP5	CHD4	-0.132692	0.353289	0.663396
EEF1A1	BDP1	0.132587	0.353674	0.663776
ATP1A3	POU2F1	-0.132482	0.354057	0.66402
FEZ1	PDCD6IP	-0.132452	0.354168	0.66402
ESRRBL1	OLFM1	-0.132143	0.355299	0.665797
AKT2	CTNNA2	0.13206	0.355604	0.665951
ATP6V1H	TPM2	-0.132022	0.355747	0.665951
HSPA9B	GP5	-0.131882	0.356258	0.666566
ILK	ANKRD17	-0.131795	0.356578	0.666715
TAGLN	PHLDB2	0.131761	0.356705	0.666715
GNAO1	DNAJB6	-0.131505	0.357649	0.668104
SGKL	TCF21	0.13146	0.357815	0.668104
LARP	SF3A1	0.131394	0.358058	0.668217
LIM	JMJD2C	-0.131303	0.358394	0.6685
NUP98	TFIP11	-0.131153	0.358949	0.669193
FLNC	ITGA1	0.131081	0.359213	0.669343
HDAC6	DENR	0.131014	0.359461	0.669461
SLB	CPR8	-0.130909	0.359851	0.669844
FLNB	SSFA2	0.13064	0.360848	0.670857
TRIM9	TRIM9	-0.130615	0.360939	0.670857
PIK3CB	GFAP	0.130576	0.361083	0.670857
OPA1	MAP3K7IP2	0.130563	0.361132	0.670857
EEF1G	GAS7	0.130497	0.361377	0.670971
FLNB	PAPPA	0.130444	0.361575	0.670996
TRIM9	HNRPR	-0.130237	0.362344	0.672081
STX1B2	NGFRAP1	0.13	0.363225	0.672097
PCYT1A	UPF3A	-0.129999	0.36323	0.672097
FLNC	HLA-A	0.129934	0.363471	0.672097
ATP1A1	MLL3	-0.129928	0.363492	0.672097
SLC25A3	MLL2	-0.129854	0.36377	0.672097
FLNC	HSPA8	-0.129834	0.363845	0.672097
GNAO1	RAP1GA1	0.12983	0.363858	0.672097
MFTC	HDLBP	0.129825	0.363878	0.672097
BRD1	KNS2	-0.129777	0.364057	0.672097
LARP	FLJ12178	0.129725	0.364248	0.672097
FLNC	ZNF236	0.129689	0.364383	0.672097
GNAO1	NUCB2	-0.129382	0.36553	0.67387
CAT	ZNF289	0.129186	0.366264	0.67429
SH3MD2	TTN	0.129122	0.366502	0.67429
FEZ2	OS-9	-0.129053	0.366759	0.67429
ATP5F1	SRPK2	0.129028	0.366857	0.67429
FLNB	EPAS1	0.128933	0.367212	0.67429
ST7	ANKRD6	-0.128904	0.367318	0.67429
SYNJ1	PHF2	-0.128866	0.367462	0.67429
EEF1A1	NONO	-0.128841	0.367557	0.67429
GNAI2	FLJ21174	-0.128832	0.367591	0.67429
TPR	SYTL2	-0.128818	0.367643	0.67429
SGK	DMD	0.128777	0.367794	0.67429
FLNB	HTATIP	-0.128632	0.36834	0.67495
HSPA9B	TNIP2	-0.128407	0.369184	0.675883
PIK3CB	MAP4K4	-0.128336	0.369453	0.675883
FLNB	EIF3S4	0.12833	0.369474	0.675883
SH3MD2	UNC5B	-0.128299	0.369592	0.675883
TPR	CDKN3	-0.127932	0.370973	0.677534
TPR	TNPO1	-0.127902	0.371088	0.677534
UGP2	GRP58	0.127848	0.37129	0.677534
FEZ1	GRIN1	-0.127813	0.371421	0.677534
PCMT1	SAFB	0.127812	0.371425	0.677534
DUSP10	MAPK14	-0.127702	0.371841	0.677873
HSPA9B	KHSRP	-0.127635	0.372095	0.677873
RPL31	PCTK1	-0.127586	0.372279	0.677873
[truncated: 1,642 more rows]
