# Supplementary material for: A Human Protein Interaction Network Shows Conservation of Aging Processes between Human and Invertebrate Species
Source: PLoS Genet. 2009 Mar 13;5(3):e1000414. doi: 10.1371/journal.pgen.1000414 (PMC2657003; doi:10.1371/journal.pgen.1000414)
Supplement: Table S6 — Coded Core Network. (1.00 MB CSV) [file pgen.1000414.s006.csv]

P1	P2
SPAG5	X_0001
EMILIN1	X_0001
X_3037	182-FIP
X_3716	182-FIP
X_1187	182-FIP
X_0072	182-FIP
NOTCH3	182-FIP
X_4734	182-FIP
RAP1GA1	182-FIP
LRP1B	182-FIP
EFEMP1	182-FIP
KNS2	182-FIP
X_0541	182-FIP
X_3028	182-FIP
HERC2	182-FIP
FCGBP	182-FIP
X_1351	182-FIP
X_0076	182-FIP
MRTF-B	182-FIP
RAB3A	182-FIP
RBM25	182-FIP
PHF14	182-FIP
X_2683	182-FIP
SPOCK	182-FIP
X_0478	182-FIP
X_4610	182-FIP
PAPPA	182-FIP
X_1829	182-FIP
CTSB	182-FIP
ITGB1	182-FIP
X_0262	182-FIP
HCFC1	182-FIP
X_4560	182-FIP
MLL2	182-FIP
TF	182-FIP
LRP1	182-FIP
CRIM1	182-FIP
X_0762	182-FIP
LAMC1	182-FIP
X_0066	182-FIP
CLU	182-FIP
X_4070	182-FIP
X_1495	182-FIP
SPOCK3	182-FIP
LAMA4	182-FIP
X_4310	182-FIP
FBXL5	182-FIP
X_0935	182-FIP
X_4093	X_7728
X_3502	X_0003
ABR	X_0003
X_4102	X_0003
VPS35	X_0004
ATP1A3	A2BP1
INSR	A2BP1
X_1413	A2BP1
AP2B1	A2BP1
X_0376	A2BP1
X_4132	A2BP1
KIAA1856	A2BP1
ATP1B2	A2BP1
X_0144	A2BP1
X_2245	A2BP1
ATP2A2	A2BP1
LOC92154	A2BP1
ZFP36	A2BP1
X_5144	A2BP1
X_2480	A2BP1
X_4056	A2BP1
X_1238	A2BP1
CXX1	A2BP1
PSD	A2BP1
X_0818	A2BP1
TOLLIP	A2LP
X_3460	A2LP
MMRN2	A2LP
X_2489	A2LP
ET(B)R-LP-2	A2LP
X_4560	A2LP
BDG29	A2LP
GPX3	A2LP
X_3135	A2LP
X_1138	A2LP
X_2698	A2LP
MAPK14	A2LP
KIF3B	A2LP
X_1892	A2LP
CNOT4	A2LP
X_1158	A2LP
X_2526	A2LP
X_1495	A2LP
X_2736	A2LP
TNS	A2LP
FXR2	A2LP
X_3740	A2LP
X_0761	A2LP
X_4683	A2LP
X_0401	A2LP
X_3870	A2LP
X_3106	A2LP
MTCO2	A2LP
X_4868	A2LP
GATA3	A2LP
X_4394	A2LP
X_2417	A2LP
DKFZP564D172	A2LP
X_4074	A2LP
X_0348	A2LP
C6ORF106	A2LP
X_2220	A2LP
X_4441	A2LP
RRBP1	A2LP
TTR	A2M
SYNCRIP	A2M
BDP1	A2M
X_4607	A2M
CELSR2	A2M
PCBP1	A2M
PRKAR1A	A2M
EMP2	A2M
X_2073	A2M
X_1856	X_6779
KIAA0363	X_0007
X_0239	X_0007
X_2296	X_0007
X_2193	X_0008
X_2314	X_0008
USH1C	X_0008
X_3948	X_0008
RLF	X_0008
CALM1	X_0009
X_4043	X_0009
X_2152	X_0009
X_2421	X_7040
PRKAG1	AASS
FLJ11848	AASS
X_4771	X_0010
KIAA0376	X_0010
X_4656	X_0010
X_0359	X_0010
X_2108	X_0010
X_2806	X_0010
X_3781	X_0010
KIAA0999	X_0010
KIAA1033	X_0010
IMMT	X_0010
X_2806	X_0011
CALD1	X_0011
PPP1CC	X_0011
DNAJB5	X_0011
X_4703	X_0011
PPP1CB	X_0011
X_0457	X_5863
CHD4	X_5863
X_4291	X_0012
X_2050	X_0012
KIAA0363	X_0012
KIAA1462	X_0012
X_0874	X_0012
X_4272	X_0012
X_3904	X_0012
X_0765	X_0012
TTS-2.2	X_7398
MYC	X_7398
MYCBP2	X_0013
TCERG1	X_0014
KIAA0146	X_0014
SLC16A4	X_0014
X_4520	X_0014
CNOT4	X_0014
BCAS1	X_0014
CENTG3	X_0014
LRP1B	X_0014
SPAG9	X_0014
X_1304	X_0014
BICD2	X_0014
MJD	X_0014
MYCBP2	X_0014
X_0524	X_0014
X_1019	X_0014
X_4085	X_0014
LTBP4	X_0014
X_4821	X_0014
X_0441	X_0014
KIAA0999	X_0015
X_2863	X_0015
X_2947	X_0015
X_0238	X_0015
X_1471	X_0015
BCL2L1	X_0015
X_3648	X_0016
X_1296	X_6502
X_0448	X_0017
X_4054	X_0017
X_3232	X_0018
X_3557	X_0018
X_2698	X_6089
X_0774	X_6089
X_0957	X_6259
SCAMP1	X_6259
MGC3047	X_0021
AF1Q	ABCC5
SCAMP1	X_0022
X_1890	X_0022
RTN1	X_0022
HSPA1A	X_6961
X_4572	X_6961
TJP1	X_6961
GPX3	X_0024
SAST	X_6469
X_1253	X_6469
PRKWNK1	X_6469
X_2100	X_6469
DPYSL2	X_6469
MRTF-B	X_5943
X_0597	X_5943
X_0709	X_0026
DMD	X_0027
KIAA1078	X_0028
FLJ10154	X_0028
FMNL2	X_0028
KIAA1217	X_0028
NACA	X_0028
DLST	X_0028
ANK3	X_0028
X_0882	X_0028
SMC4L1	X_0028
KIF5C	X_0028
TIMM44	X_0028
X_2562	X_0028
X_4541	X_0028
HCMOGT-1	X_0028
X_4598	X_0028
X_1596	X_0028
X_2532	X_0028
KRT20	X_0028
NUP153	X_0028
GTF2I	X_0028
X_4769	X_0028
FLJ30046	X_5693
X_2532	X_5693
X_0313	X_5693
TSPYL1	X_5693
X_4541	X_5693
X_2121	X_5693
X_2502	X_5693
HNRPK	X_5693
RBM25	X_5693
SS18	X_7903
X_4989	X_0029
X_4509	X_0029
X_5008	X_0029
X_0028	X_0029
MYLK	X_0029
HNRPUL1	X_0029
CALM3	X_0029
X_2982	X_0030
RANBP9	ABLIM1
X_0418	ABLIM1
ZFH4	ABLIM1
LASP1	ABLIM1
KIAA0431	ABLIM1
HSPH1	ABLIM1
DLG2	ABLIM1
X_3600	ABLIM1
MAP4	ABLIM1
X_1349	ABLIM1
PPFIA1	ABLIM1
X_3851	ABLIM1
CALM3	ABLIM1
X_2621	ABLIM1
ARNT2	ABLIM1
X_1364	ABLIM1
X_3986	ABLIM1
DNCI2	ABLIM1
X_2533	ABLIM1
X_3444	ABLIM1
X_5080	ABLIM1
DLG1	ABLIM1
X_0964	ABLIM1
CREBBP	ABLIM1
X_4737	ABLIM1
AKAP2	ABLIM1
PLXNB1	ABLIM1
EPB41L3	ABLIM1
X_3432	ABLIM1
X_3136	ABLIM1
X_2516	ABLIM1
X_2382	ABLIM1
X_4457	ABLIM1
X_0768	ABLIM1
X_0841	ABLIM1
OXR1	ABLIM1
ZNF532	ABLIM1
ALB	ABLIM1
X_4605	ABLIM1
SEZ6L	ABLIM1
X_4653	ABLIM1
CNOT4	ABLIM1
X_4455	ABLIM1
TBCA	ABLIM1
GRN	ABLIM1
X_1763	ABLIM1
TF	ABLIM1
X_4253	ABLIM1
X_3151	ABLIM1
APPL	ABLIM1
X_0067	ABLIM1
CLU	ABLIM1
HIPK1	ABLIM1
X_1561	ABLIM1
EEF1G	ABLIM1
X_2569	ABLIM1
SPRED2	ABLIM1
X_1754	ABLIM1
KIAA0674	ABLIM1
KIAA1109	ABLIM1
PRKWNK1	ABLIM1
SREBF2	ABLIM1
X_5066	ABLIM1
X_4539	ABLIM1
X_0416	ABLIM1
HNRPR	ABLIM1
X_4222	ABLIM1
X_0842	ABLIM1
FLJ14957	ABLIM1
X_0840	ABLIM1
ZNF24	ABLIM1
X_1576	ABLIM1
ZFR	ABLIM1
NDST1	ABLIM1
X_0273	ABLIM1
X_2931	ABLIM1
UBA52	ABLIM1
PHLDB1	ABLIM1
NOB1P	ABLIM1
CALM1	ABLIM1
X_0501	ABLIM1
X_1101	ABLIM1
FAT	ABLIM1
X_1389	ABLIM1
X_2101	ABLIM1
X_4368	ABLIM1
C19ORF2	ABLIM1
X_4296	ABLIM1
X_4054	ABLIM1
X_3930	ABLIM1
X_4349	ABLIM1
X_4849	ABLIM1
CCT4	ABLIM1
GOLGIN-67	ABLIM1
MLLT4	ABLIM1
ATRN	ABLIM1
X_3635	ABLIM1
X_2433	ABLIM1
X_4158	ABLIM1
X_1027	ABLIM1
X_1363	ABLIM1
X_1729	ABLIM1
TJP1	ABLIM1
X_3972	ABLIM1
X_3602	ABLIM2
X_2281	ABLIM2
X_4253	ABLIM2
X_3228	ABLIM2
BSN	ABLIM2
MLLT4	ABLIM2
CDR1	ABLIM2
CLASP2	ABLIM2
P4HB	ABLIM2
X_3119	ABLIM2
X_0766	ABLIM2
X_1027	ABLIM2
C14ORF78	ABLIM2
SREBF2	ABLIM2
X_4714	ABLIM2
X_0084	ABLIM2
X_3367	ABLIM2
X_4026	ABLIM2
DGKZ	ABLIM2
MKRN1	ABLIM2
ANK3	ABLIM2
X_2519	ABLIM2
X_1895	ABLIM2
X_1146	ABLIM2
X_2784	ABLIM2
X_0949	X_0031
X_1027	X_0031
ATP2B2	X_0031
X_5012	X_0031
X_4680	X_0031
SEZ6L	X_0031
DKFZP434D0215	X_0031
X_5080	X_0031
X_1900	X_0031
X_3732	X_0031
MLLT4	X_0031
BSN	X_0031
X_2806	X_0031
DNCI2	X_0031
THRB	X_0032
X_4935	ABR
X_0315	ABR
ANK3	ABR
FRAP1	ABR
X_0313	ABR
X_3187	ABR
X_0570	X_5928
LOC92689	X_7250
KIAA0999	X_5399
MAPK14	X_5399
X_4641	X_5399
X_2307	X_5399
X_0124	X_5399
INADL	X_5399
X_3023	ACAA2
PIK4CB	ACAA2
X_4736	ACAA2
X_0379	ACAA2
X_3158	ACAA2
X_1562	ACAA2
X_4221	ACAA2
YWHAG	ACAA2
X_3145	X_0034
X_0749	X_0034
X_1671	X_0034
TLN2	X_0035
X_4606	X_0037
FLJ30046	X_0037
X_2305	X_0037
GPX3	ACADM
MAP2K1IP1	ACADM
GOLGA2	ACADM
WASPIP	ACADM
CENTG3	ACADVL
X_2818	ACADVL
KPNB1	ACADVL
KIAA0284	ACADVL
X_2669	ACADVL
NUCB1	ACADVL
BIN1	ACADVL
X_0219	X_5578
FGA	X_5578
C14ORF78	X_5578
NUMA1	X_7483
RB1	ACAT1
MDC1	ACAT1
PRKWNK1	ACAT1
DPYSL3	ACAT1
X_2234	ACAT1
GPX3	ACAT1
TFE3	ACAT1
X_3299	ACAT1
X_2371	ACAT1
X_0961	ACAT1
LPHN2	ACAT1
LUC7L2	ACAT1
X_0447	ACAT1
X_3145	ACAT1
GGA3	X_0038
KIAA1582	X_0038
X_3188	X_0040
CLTA	X_0040
OSBP	X_0040
ARHE	X_0040
MEIS1	X_0040
MT2A	X_0040
X_4198	X_0040
STARD9	X_0040
X_4457	X_0040
X_4211	X_0040
NCOR2	X_0040
LPHN1	X_0040
X_2902	X_0040
CH-TOG	X_0040
X_3404	X_0040
X_1817	X_6771
PSFL	X_6771
CELSR2	X_6123
RPH3A	X_6123
X_3909	X_0043
X_2685	X_0043
GCC2	X_0043
KLF4	X_0044
X_1930	X_6815
X_1258	X_5365
X_0087	X_5365
X_0266	ACIN1
EIF4G2	ACIN1
X_0068	ACIN1
X_4326	ACIN1
X_3558	ACIN1
ITGA6	ACIN1
X_0426	ACIN1
RPL12	ACIN1
X_2441	ACIN1
ANK2	ACIN1
TNS	ACIN1
SLC27A2	ACIN1
CSPG2	ACIN1
MCM3	ACIN1
SQSTM1	ACIN1
URG4	ACIN1
SLC8A1	ACIN1
EPN2	ACIN1
SLU7	ACIN1
X_1627	ACIN1
X_1407	ACIN1
X_4176	ACIN1
CAP350	ACIN1
MYC	ACIN1
X_4772	X_5968
CLTC	X_5968
FBXO7	X_5968
X_1938	X_5968
NUMBL	X_5968
X_3431	X_5968
X_2947	X_5968
X_0605	X_5968
FLJ20343	X_5968
C10ORF28	ACLY
X_4506	ACLY
C19ORF13	ACLY
X_4843	ACLY
EIF3S6IP	ACLY
X_0011	ACLY
X_3869	X_0045
ALDOB	ACO2
GRIPAP1	ACO2
ZNF398	ACO2
PRKWNK1	ACO2
RAD21	ACO2
RAC1	ACO2
SND1	ACO2
DHX9	ACO2
MADH1	ACO2
ATP6V0A4	ACOX2
DNAJC6	X_6470
X_1596	X_6698
TOB1	X_0047
X_4379	X_0047
X_3117	X_0048
NELL2	X_7436
NUCB2	X_0049
KIAA1115	X_0049
X_3917	X_0049
NKTR	X_0049
PARD3	ACSL3
RANBP2L1	ACSL3
X_4328	ACSL3
KIAA1052	ACSL3
X_0416	ACSL3
RBM5	X_0050
IGFBP5	X_0050
RPL5	X_0050
CDC2L1	X_0050
OBSCN	X_0050
DZIP1	X_0050
MTHFD1	ACTA2
X_1682	ACTA2
BCL2L1	ACTA2
PARD3	ACTA2
RPS15	ACTA2
DKFZP564D172	ACTA2
PCDH16	ACTA2
X_3219	ACTA2
BCCIP	ACTA2
X_4979	ACTA2
LAMA4	ACTA2
DNAJB11	ACTA2
X_4065	ACTA2
X_3406	ACTA2
X_5049	ACTA2
X_5120	ACTB
DMD	ACTB
X_3310	ACTB
MTND6	ACTB
LOC387680	ACTB
X_4681	ACTB
X_2867	ACTB
SURF6	ACTB
X_3479	ACTB
X_1634	ACTB
X_2050	ACTB
TERF2	ACTB
HIG1	ACTB
SON	ACTB
CTNND2	ACTB
X_0829	ACTB
X_2790	ACTB
LENG8	ACTB
X_4969	ACTB
X_5161	ACTB
AOF2	ACTB
SLU7	ACTB
LRP4	ACTB
AP1G1	ACTB
ELYS	ACTB
X_2837	ACTB
MAPK8IP2	ACTB
X_2183	ACTB
X_2517	ACTB
DNAJC6	ACTB
KIF1A	ACTB
NFIX	ACTB
X_0429	ACTB
X_1684	ACTB
X_4881	ACTB
UNC13A	ACTB
EIF3S8	ACTB
CAMK1G	ACTB
X_4051	ACTB
X_3369	ACTB
HLA-C	ACTB
X_2380	ACTB
X_1378	ACTB
COBL	ACTG1
TRAF6	ACTG1
X_2047	ACTG1
SH3BP2	ACTG1
FBLN5	ACTG1
NRXN2	ACTG1
UNC13C	ACTG1
SSFA2	ACTG1
NUP153	ACTG1
DDX27	ACTG1
FEZ1	ACTG1
X_2687	ACTG1
X_2160	ACTG1
X_3643	ACTG1
X_0840	ACTG1
X_4468	ACTG1
COL1A1	ACTG1
X_3084	ACTG1
VWF	ACTG1
X_5053	ACTG1
CXX1	ACTG1
B2M	ACTG1
X_1031	ACTG1
X_0996	ACTG1
X_4098	ACTG1
C14ORF78	ACTG1
APBA2	ACTG1
LRP1B	ACTG1
AIP1	ACTG1
ATP1B1	ACTG1
RBAF600	ACTG1
ZNF532	ACTG1
CHGB	ACTG1
X_3230	ACTG1
DKFZP564D172	ACTG1
X_4541	ACTG1
ATP5B	ACTG1
PPP1CB	ACTG1
PIK3C3	ACTG1
THRAP3	ACTG1
ACADM	X_5297
MYH7	X_5297
FLJ35171	X_5297
RNF4	X_5297
X_2450	X_5297
X_3294	X_5297
STRN4	X_5297
X_4607	X_5297
X_4628	X_5297
X_0883	X_5297
HLA-C	X_5297
X_3038	X_5297
X_3143	X_5297
TPT1	X_5297
X_2761	X_5297
X_2355	X_5297
C4A	X_5297
ACTG1	X_5297
X_3651	X_5297
X_3217	X_0051
X_0443	X_0051
X_0443	X_5848
PEPP2	ACTN2
EP400	ACTN2
X_4036	ACTN2
X_3387	ACTN2
CADPS	ACTN2
AKT2	ACTN2
PKD1	ACTN2
NOTCH1	ACTN2
X_4729	ACTN2
X_4833	ACTN2
X_3320	ACTN2
RAB7	ACTN2
X_5166	ACTN2
LOC134218	ACTN2
X_0545	ACTN2
X_4234	ACTN2
X_3265	ACTN2
X_1304	ACTN2
X_4929	ACTN2
X_2664	ACTN2
PPP1R9B	ACTN2
SAFB	ACTN2
ACTN4	ACTN2
X_3239	ACTN2
PSAT1	ACTN2
X_0404	ACTN2
SF3B2	ACTN2
X_4955	ACTN2
EIF4G2	ACTN2
RAP1GA1	ACTN2
TUBB	ACTN2
X_0015	ACTN2
X_3380	ACTN2
X_0803	ACTN2
TNRC15	ACTN2
X_5215	ACTN2
KIAA1078	ACTN2
X_1439	ACTN2
X_4006	ACTN2
X_4211	ACTN2
SFPQ	ACTN2
X_1006	ACTN2
X_0052	ACTN2
MGC10854	ACTN2
X_2947	ACTN2
X_5189	ACTN2
X_4539	ACTN2
HLA-A	ACTN2
X_0193	ACTN2
X_3600	ACTN2
X_3369	ACTN2
BAIAP2	ACTN2
X_0371	ACTN2
X_3071	ACTN2
X_0228	ACTN2
TPT1	ACTN2
X_5129	ACTN2
X_1539	ACTN2
ZFP36L2	ACTN2
KIF5C	ACTN2
X_0388	ACTN2
X_4326	ACTN2
SNW1	ACTN2
X_0185	ACTN2
ATBF1	ACTN2
X_0014	ACTN2
X_0622	ACTN2
TM4SF2	ACTN2
X_0450	ACTN2
KIAA1052	ACTN2
DZIP3	ACTN2
MGC15407	ACTN2
COLEC12	ACTN2
ARNT2	ACTN2
X_2487	ACTN2
X_3184	ACTN2
X_5202	ACTN2
X_4966	ACTN2
X_3444	ACTN2
X_4153	ACTN2
GPS1	ACTN2
MUM1	ACTN2
C21ORF70	ACTN2
FEZ1	ACTN2
X_4682	ACTN2
X_4541	ACTN2
X_3400	ACTN2
X_2004	ACTN2
X_1609	ACTN2
KNS2	ACTN2
DOCK3	ACTN2
X_4031	ACTN2
TOB1	ACTN2
CENTG1	ACTN2
GTF2I	ACTN2
X_3969	ACTN2
BCAS1	ACTN2
X_2384	X_7033
LENG8	X_7033
SMARCC2	X_7865
DKFZP434C0328	X_0053
X_4384	X_0054
X_3810	X_0054
ANK3	X_0054
DENR	X_0054
X_1602	X_0054
X_3126	X_7150
KIF1A	X_7150
RPS7	X_0057
TOB1	X_7965
TOP2B	X_0061
X_0266	X_0061
X_1204	X_0061
NRD1	X_0062
X_4063	X_0062
X_2199	X_0062
CPE	X_0062
EMP2	X_0062
X_4328	X_0062
DYRK1A	X_0062
TNPO1	X_0062
X_1431	X_0062
SQSTM1	X_0062
LRP1	X_0063
EFEMP1	X_0063
X_2382	X_0063
X_2736	X_0063
KIF1C	X_0063
CAMK1G	ADAM15
X_2258	ADAM15
X_3182	ADAM15
X_1529	ADAM15
X_4523	ADAM15
CTSZ	ADAM15
X_2974	ADAM15
X_4218	ADAM15
X_4383	ADAM15
X_2360	ADAM15
SERPINB6	ADAM15
X_0035	ADAM15
IGF1R	ADAM15
X_5225	ADAM15
COL3A1	ADAM15
X_3035	ADAM15
PNN	ADAM15
X_0774	X_0064
X_1487	X_0065
X_2826	X_7236
C10ORF24	X_0066
OSBP	X_0066
ZNF222	X_0066
SMARCA5	ADAM23
ENO2	ADAM23
X_3937	ADAM23
PFN1	ADAM23
EMP2	ADAM23
SPOCK3	ADAM23
X_2204	ADAM23
EEF1A2	ADAM23
NRXN2	ADAM23
X_0222	ADAM23
PTPRS	ADAM23
DYRK1A	ADAM23
X_3091	ADAM23
X_4404	ADAM23
CENTG1	ADAM23
PLAGL1	X_0067
X_5161	X_0067
X_1742	X_0067
X_1097	X_0068
X_1644	X_0068
X_1824	X_0068
X_4678	X_6656
FBLN5	X_6656
SETDB1	X_7831
CWF19L2	X_6355
X_4683	X_6355
GATA3	X_6355
X_4739	X_6355
X_4435	X_6355
X_4429	X_0069
SCD	X_0069
LOC90576	X_0069
X_1742	X_0069
MYC	X_0069
PTPRF	X_0069
X_0880	X_0069
MTND5	X_0069
AKAP1	X_0069
MDC1	X_0069
X_0222	X_0069
X_3342	X_0069
X_4252	X_0069
X_1053	X_0069
X_1561	X_0069
NELL2	X_0069
X_1494	X_0069
NMT2	X_0069
CREBBP	X_0069
X_0014	X_0069
EPN1	X_0069
X_4888	X_0069
NASP	X_0069
X_4404	X_0069
SYT1	X_0069
DAZAP2	X_0069
ESRRB	X_0069
X_1034	X_0069
X_1210	X_0069
GRN	X_0069
X_5158	X_0069
X_0221	X_0069
ARGBP2	X_0069
X_0732	X_0069
X_0900	X_0069
X_5201	X_0069
X_2317	X_0069
X_0933	X_6229
X_4150	X_6229
X_1534	X_0070
X_3610	X_0070
FCGBP	X_0070
RBAF600	X_0070
X_5005	X_0073
X_0069	X_5348
X_0691	X_6022
X_4888	X_0074
X_3403	X_0075
X_0880	X_6181
X_3897	X_6181
P25	X_6139
PTPRS	X_6139
MAEA	X_6139
CENTG1	X_6139
X_2028	X_6139
X_0874	X_6139
X_3834	X_0076
X_0069	X_0076
FBN1	X_6660
X_1568	ADAR
DHX9	ADAR
AKAP2	ADAR
X_3865	ADAR
SLC1A3	ADAR
X_0817	ADAR
LAMA4	ADAR
IBRDC2	ADAR
X_3604	ADAR
X_4650	ADAR
TRIP11	X_0077
X_4650	X_0077
GLUL	X_0079
LAMB1	X_0080
X_1741	X_0080
X_4708	X_0081
PPP1R7	X_0081
X_0080	X_0081
HAX1	X_0082
GRLF1	X_0082
X_4631	X_0082
PIK3C2B	X_7570
NGFRAP1	X_0083
X_0114	X_5393
C6ORF209	X_5393
ARHGAP21	X_5393
MTND6	X_5393
PSFL	X_5393
X_3020	X_7316
X_2371	X_7025
X_4041	X_7025
CTNNA2	X_0084
FLJ10159	X_0084
X_1231	X_0085
X_0680	ADD1
KIAA1205	ADD1
X_0086	ADD1
X_0154	ADD1
X_2468	ADD1
PRKWNK4	ADD1
X_4377	ADD1
X_0597	ADD1
X_3868	ADD1
X_0454	ADD1
ADD3	ADD1
X_2619	ADD1
XPO7	ADD1
LENG8	ADD1
X_2078	ADD1
DZIP3	X_0086
MAL2	X_0086
CTNND2	X_0086
KIAA1205	X_0086
HSPA9B	ADD3
LAMR1	ADD3
X_0142	ADD3
TTC3	ADD3
C9ORF150	ADD3
LGALS3	ADD3
UTRN	X_0087
X_2402	X_0087
X_3140	X_0087
X_0488	X_0087
X_1367	X_0087
KIAA1217	X_0087
X_0404	X_0087
X_4420	X_0087
SQSTM1	X_0087
X_0253	X_5636
X_1480	X_0088
X_3715	X_0088
X_1377	X_0088
X_0125	X_0088
LTBP4	X_0088
X_4571	X_0088
ACTN4	X_0088
X_0983	X_0088
CLSTN1	X_0088
X_0012	X_0088
MTND5	X_0088
X_0731	X_0088
AKAP12	X_0088
CELSR2	X_0088
X_1104	X_0088
X_1117	X_0088
ARNT	X_0088
CCT7	X_5412
AKAP2	X_5412
X_4379	X_0090
X_4633	X_0090
X_1738	X_0090
SRP72	X_0090
SEC24B	X_0090
X_3246	X_0090
X_2327	X_0090
DNAJC6	X_0090
PAI-RBP1	X_0090
X_1212	X_0090
ACAT1	X_0090
X_4436	X_0090
X_0690	X_0090
X_2200	X_0090
X_4081	X_0090
X_3396	X_0090
CLU	X_0090
X_3222	X_0090
X_1539	X_0090
COBL	X_0090
X_4066	X_0090
ALB	X_0090
X_1313	X_0091
C6ORF111	X_5959
X_3774	X_0094
TRIM28	X_0094
X_3514	X_0094
ZNF262	X_0094
ZNF423	X_0094
X_1139	X_0094
SMARCA5	X_0094
SYT1	X_0094
X_0611	X_0094
X_2746	X_0094
RAB3A	X_0094
CEP2	X_0094
DUSP6	X_0094
X_5053	X_0094
ITGB1	X_0094
X_4044	X_0094
X_2183	X_0094
X_3461	X_0094
X_1225	X_0094
SIPA1L2	X_0094
MSH3	X_0094
X_2971	X_0095
PPGB	X_0095
LRP1B	X_0095
X_1956	X_0095
X_2119	X_0095
LAMC1	X_0095
X_3740	X_0095
CELSR2	X_0095
LAMC1	X_6665
FCGBP	X_6665
X_4423	X_0096
X_4256	X_0096
KLHL2	X_0096
KIAA0140	X_0096
X_0265	X_0096
RHOC	X_0096
PLAGL1	X_0096
BIN1	X_0096
X_0133	X_0096
PPP1R12B	X_0096
TJP2	X_0096
SEL1L	X_0096
KIAA1205	X_0096
X_3171	X_0096
PFN1	X_0096
IDI1	X_0096
X_2280	X_0096
LRP4	X_0096
ATP5B	X_0096
X_5069	X_0096
KIAA1078	ADPRTL1
MVP	ADPRTL1
X_3336	ADPRTL1
HDAC1	ADPRTL1
CCNDBP1	ADPRTL1
EIF4B	ADPRTL1
X_0860	ADPRTL1
NUP214	ADPRTL1
RDX	ADPRTL1
LPIN2	ADPRTL1
X_0019	ADPRTL1
CREBBP	ADPRTL1
C4ORF9	ADPRTL1
X_2947	X_0097
X_2651	X_0097
KPNB3	X_0097
HIP2	X_0097
RPL10	X_7745
X_1892	X_0100
X_2497	X_0100
LAMB1	X_0100
X_1966	X_0100
GRIK5	X_0100
PPP1CB	X_0100
X_1955	X_0100
APOB48R	X_0100
ENO2	X_0100
X_2467	ADRM1
CHD5	ADRM1
X_2046	ADRM1
UCHL5	ADRM1
BCCIP	ADRM1
X_2450	ADRM1
MUC1	ADRM1
X_0577	X_5933
ADAM23	X_0102
X_0882	X_0102
ANKHD1	X_0102
COL12A1	X_0102
X_3211	X_0102
PTK2	X_0102
X_5046	X_0102
GRIPAP1	X_0102
X_4728	X_0102
CLTC	X_0102
HLA-DRB1	X_0102
SYTL2	X_0102
TRAF6	X_0102
PLCG1	X_0102
EFEMP1	X_0102
X_0784	X_0103
X_1027	X_0103
NIN	X_0103
X_4297	X_0104
X_1511	X_0104
X_0489	X_0104
MAPK14	X_0104
IPO7	X_0104
X_4811	X_0104
IGFBP5	X_0104
LOC339324	X_0104
PIK3R1	X_0104
AP2B1	X_0104
MYCBP2	X_0104
FXR2	X_0104
PPP1CB	X_0105
X_0908	X_0105
STAT6	X_0105
RPS27	X_0105
RABEP1	X_0107
X_3914	X_0107
PHF14	X_0107
X_1581	X_0108
LRP4	X_0108
BIN1	X_0108
X_2947	X_0108
PEPP2	X_0108
X_1120	X_0108
SPOCK	X_0108
X_1164	X_0108
X_3921	X_7669
HSPA9B	AFTIPHILIN
X_1907	AFTIPHILIN
X_3921	AFTIPHILIN
DDX3Y	AFTIPHILIN
X_0706	AFTIPHILIN
ATP9A	AFTIPHILIN
SAMD4	AFTIPHILIN
CTSZ	X_6350
ELYS	X_0112
UNC13A	AGPAT1
PRKAR1A	AGPAT1
NOTCH1	AGPAT1
X_0800	X_0115
X_3534	X_0115
X_0506	X_0115
X_2977	X_0115
GRIPAP1	X_0116
INSR	AGRN
X_4176	AGRN
PAPPA	AGRN
X_0815	AGRN
TLK1	AGRN
X_2826	AGRN
FLOT2	AGRN
X_3023	AGRN
APG-1	AGRN
X_3342	AGRN
X_5144	AGRN
GNAO1	AGRN
X_5166	AGRN
X_1590	AGRN
X_1238	AGRN
LENG8	AGRN
GABRD	AGRN
KIF5B	AGRN
X_0016	AGRN
X_3444	AGRN
CLSTN1	AGRN
X_3855	AGRN
X_2807	AGRN
X_3287	AGRN
X_1230	AGRN
CLPTM1	AGRN
NRXN2	AGRN
KIAA2026	AGRN
NRCAM	AGRN
EPB41L3	AGRN
X_1800	AGRN
X_3400	AGRN
EMP2	AGRN
X_0014	AGRN
NLGN2	AGRN
X_2098	AGRN
CREBBP	AGRN
X_4542	AGRN
X_3670	AGRN
KIF1A	AGRN
X_0968	AGRN
X_4453	AGRN
X_0397	AGRN
X_4826	AGRN
SPP1	AGRN
X_1632	AGRN
X_3530	AGRN
X_2918	AGRN
X_1367	AGRN
X_0896	X_6190
X_2697	X_7202
KIAA1205	X_0119
PRKWNK1	X_0119
MDC1	X_0119
SMARCC2	X_0120
X_2781	X_0120
PRPF8	X_0120
PPP1R13B	X_0120
NAPA	X_0120
X_1123	X_0120
X_3184	X_0120
SEC24C	X_0120
GPS2	AHCYL1
RPL22	AHCYL1
SF3B2	AHCYL1
DMN	AHCYL1
CCNG1	AHCYL1
MUC1	AHCYL1
X_3442	AHCYL1
X_4718	AHCYL1
X_1941	AHCYL1
OSBP	AHCYL1
MYCBP2	AHCYL1
SPAG9	AHCYL1
X_2221	AHCYL1
BICD2	X_0121
X_0920	X_0121
X_3647	AHR
X_4229	AHR
BIN1	X_0122
X_3284	X_7393
X_4180	X_0125
X_4151	X_0126
X_2413	X_0126
SFRS11	AIP1
X_0253	AIP1
CAMK2A	AIP1
X_1238	AIP1
UBE2I	AIP1
SYNPO2	AIP1
FLJ45455	AIP1
X_1702	AIP1
FNBP3	AIP1
KIAA0355	AIP1
X_0944	AIP1
BAIAP2	AIP1
COBL	AIP1
HECA	AIP1
ATBF1	AIP1
MLL2	AIP1
HNRPUL1	AIP1
X_1237	AIP1
X_1607	AIP1
SOD1	AIP1
X_0624	AIP1
WBP2	AIP1
X_3752	AIP1
RAB7	AIP1
X_4509	AIP1
RAPGEF2	AIP1
SP192	AIP1
X_1342	AIP1
X_0015	AIP1
X_0309	AIP1
SYT1	AIP1
X_0426	AIP1
LOC134218	AIP1
PCMT1	AIP1
X_1014	AIP1
X_1287	AIP1
X_3165	AIP1
X_1101	AIP1
X_4214	AIP1
X_0874	AIP1
X_4222	AIP1
X_0612	AIP1
X_3685	AIP1
X_0807	AIP1
X_2376	AIP1
RBM8A	AIP1
X_5071	AIP1
ATP2B2	AIP1
MTND5	X_0128
X_4272	X_0128
KIAA0284	X_0128
PHLDB1	X_0128
TAX1BP1	X_0128
DNAJB11	X_0128
X_1078	X_6374
VPS39	X_0130
X_3821	X_0130
HSPA2	X_0130
X_3018	X_0130
C5ORF3	X_0130
LRP1	AKAP1
X_3854	AKAP1
X_1446	AKAP1
X_4709	AKAP1
X_3710	AKAP1
HLA-A	AKAP1
KIAA0146	AKAP1
PHF14	AKAP1
X_4989	X_0131
X_2937	X_0131
X_4882	X_0131
X_0526	X_0131
GSN	X_0132
HNRPR	X_0132
FMN2	X_0132
BAZ2A	X_0132
X_0367	X_0132
TSC2	X_0132
GOLGIN-67	X_0132
X_3483	X_0132
KPNB1	X_0132
PEG3	X_0132
X_0796	AKAP12
CALM3	AKAP12
SQSTM1	AKAP12
KIAA1205	AKAP12
X_4005	AKAP12
FLNC	AKAP12
X_3368	AKAP12
X_3854	AKAP12
ZNF24	AKAP12
KIAA1582	AKAP12
HIP2	AKAP12
FLJ23186	AKAP12
KIAA1462	AKAP12
X_0199	AKAP12
APBA2	AKAP12
LRP4	AKAP12
X_4922	AKAP12
X_2806	AKAP12
X_1639	AKAP12
X_0809	AKAP12
MTND5	AKAP12
X_0359	AKAP12
X_2947	AKAP12
ARHE	AKAP12
MGC3047	AKAP12
ATP1A3	AKAP12
CSH1	AKAP12
X_3733	AKAP12
PCBP2	AKAP13
WFS1	AKAP13
X_0594	AKAP13
X_2203	AKAP13
KIAA1228	AKAP13
TNRC6	AKAP13
X_0381	AKAP13
SMARCA5	AKAP13
PA2G4	AKAP13
LAMA4	AKAP13
CH-TOG	AKAP13
X_5068	AKAP13
X_1142	AKAP13
C9ORF86	AKAP13
RBBP6	AKAP13
IGFBP5	AKAP13
MLL3	AKAP13
X_0155	AKAP13
EPHB4	AKAP13
X_0595	AKAP13
X_0320	AKAP13
CS	AKAP13
X_0828	AKAP13
MTCO2	AKAP13
CALM2	AKAP13
X_1140	AKAP13
X_1678	AKAP13
SP192	AKAP13
X_4368	AKAP13
GRP58	AKAP13
X_5066	AKAP13
SFRS11	AKAP13
BIRC1	AKAP13
X_4881	AKAP13
X_2483	AKAP13
VIK	AKAP13
X_2390	AKAP13
X_3188	AKAP13
X_1124	AKAP13
X_3833	AKAP13
GNAS	AKAP13
X_1744	AKAP13
ACTA2	AKAP13
X_1810	AKAP13
X_4995	AKAP13
X_3158	AKAP13
PTPN11	AKAP13
MTND1	AKAP13
X_4801	AKAP13
X_0756	AKAP13
TRIM28	AKAP13
X_3566	AKAP13
X_3502	AKAP13
FLJ13615	AKAP13
ATRN	AKAP13
X_0468	AKAP13
X_4985	AKAP13
BAG1	AKAP13
X_2220	AKAP13
BDP1	AKAP13
X_5134	AKAP13
X_4080	AKAP13
X_0451	AKAP13
X_4308	AKAP13
X_4332	AKAP13
EEF1D	AKAP13
X_4199	AKAP13
X_2296	AKAP13
CPE	AKAP13
X_0830	AKAP13
X_3276	AKAP13
TOP2B	AKAP13
RBM25	AKAP13
X_2433	AKAP13
CALM1	AKAP13
FMNL2	AKAP13
X_4711	AKAP13
X_3476	AKAP13
EIF3S10	AKAP13
X_1302	AKAP13
SCD	AKAP13
CAP350	AKAP13
X_2517	AKAP13
X_3814	AKAP13
ASH1L	AKAP13
XTP2	AKAP13
GTF2F1	AKAP13
NT5C2L1	AKAP13
BCL2L1	AKAP13
NAPA	AKAP13
X_1375	AKAP13
X_0265	AKAP13
X_1727	AKAP13
X_0716	AKAP13
X_5238	AKAP13
X_4606	AKAP13
ACADVL	AKAP13
ACTG1	AKAP13
X_1376	AKAP13
X_1103	AKAP13
KIAA1049	AKAP13
RPS19	AKAP13
AKAP2	AKAP13
X_3118	AKAP13
X_2958	AKAP13
X_2733	AKAP13
X_0411	AKAP13
HMGB2	AKAP13
PRNP	AKAP13
X_4705	AKAP13
ST13	AKAP13
X_1069	AKAP13
X_0019	AKAP13
X_0210	AKAP13
HECTD1	AKAP13
SIPA1L1	AKAP13
ELYS	AKAP13
X_0729	AKAP13
X_1065	AKAP13
X_3319	AKAP13
X_4738	AKAP13
X_2287	AKAP13
X_5146	AKAP13
CHD2	AKAP13
LMAN1	AKAP13
BCAS1	AKAP13
X_2113	AKAP13
ARNT2	AKAP13
X_0783	AKAP13
KIAA1462	AKAP13
X_2394	AKAP13
X_3247	AKAP13
APOL1	AKAP13
X_1634	AKAP13
X_2599	AKAP13
LIP8	AKAP13
X_1226	AKAP13
X_2169	AKAP13
X_0157	AKAP13
UGP2	AKAP13
CALM3	AKAP13
ZNF593	AKAP13
CSH1	AKAP13
X_0357	AKAP13
X_1457	AKAP13
X_2227	AKAP13
X_3273	AKAP13
X_4295	AKAP13
X_0635	AKAP13
ROXAN	AKAP13
FLJ37970	AKAP13
ALB	AKAP13
X_0125	AKAP13
BTF3	AKAP13
X_2440	AKAP13
RPL6	AKAP13
X_3010	AKAP13
X_4631	AKAP13
CALD1	AKAP13
MAP3K5	AKAP13
X_4406	AKAP13
X_3901	AKAP13
MAL2	AKAP13
X_0774	AKAP13
X_3105	AKAP13
X_3534	AKAP13
MTRF1	AKAP13
SH3MD1	AKAP13
X_0733	AKAP13
SDHAL	AKAP13
TIEG	AKAP13
X_3572	AKAP13
ZNF91	AKAP13
X_1692	AKAP13
ZNF532	AKAP13
SLCO4C1	AKAP13
ROCK1	AKAP13
SORBS1	AKAP13
X_0648	AKAP13
X_4935	AKAP13
ALDH6A1	AKAP13
SAST	AKAP13
X_4459	AKAP13
SLC16A4	AKAP13
X_1135	AKAP13
X_1106	AKAP13
X_3903	AKAP13
X_4593	AKAP13
X_0728	AKAP13
X_2149	AKAP13
X_0820	AKAP13
PEA15	AKAP13
EEF1G	AKAP13
PRKAR1A	AKAP2
THRB	AKAP2
X_2732	AKAP2
X_3599	AKAP2
X_0012	AKAP2
BAIAP2	AKAP2
X_4860	X_7470
X_3464	X_7470
HYPB	X_5308
X_3300	X_5308
KPNB3	X_5308
NAP1L4	X_5308
CALM2	X_5308
ACSL3	X_5308
FEZ1	AKAP5
PSAT1	X_0133
TDRKH	X_0133
LUC7L2	X_0133
KNS2	X_0133
ANK3	X_0133
OS-9	X_0133
X_2907	X_0133
VPS39	X_0133
MGC39633	X_0133
X_2784	X_0133
X_4623	X_0133
NF2	X_0133
X_3854	X_0133
X_5073	X_0133
DDX24	X_0133
X_4910	X_0133
ZNF148	X_0133
X_3854	X_7639
RPL36A	X_7762
KIAA0431	X_0134
SFRS2	X_0134
EXOC7	X_0134
PEG3	X_0134
PPIG	X_0134
BICD2	X_0134
DMD	X_0134
X_4892	X_0134
X_1808	X_0134
DZIP3	X_0134
TOP2B	X_0134
X_3769	X_0134
EIF1A	X_0134
X_0244	X_0134
X_5052	X_0134
KIAA0140	X_0134
MYO10	X_0134
X_2457	X_0134
X_4772	X_0134
STK11	X_0134
X_1295	X_0134
HNRPK	X_0134
ENO2	X_0134
X_2835	X_0134
X_5204	AKAP9
X_0428	AKAP9
CRIM1	AKAP9
OFD1	AKAP9
LOC134218	AKAP9
KPNA1	AKAP9
NUMA1	AKAP9
X_4294	AKAP9
RPL19	AKAP9
PPP5C	AKAP9
DSP	AKAP9
X_1080	AKAP9
LAMB2	AKAP9
YWHAG	AKAP9
X_2430	AKAP9
X_5144	AKAP9
SPTB	AKAP9
X_1160	AKAP9
X_0921	AKAP9
KNS2	AKAP9
X_2590	AKAP9
LRP4	AKAP9
X_1111	AKAP9
GIPC2	AKAP9
X_0782	AKAP9
X_4472	AKAP9
X_3461	AKAP9
FGB	AKAP9
X_0734	AKAP9
X_3144	AKAP9
DOC1	AKAP9
LAP3	AKAP9
X_2094	AKAP9
FNBP1	AKAP9
X_4728	AKAP9
X_5184	AKAP9
HIPK2	AKAP9
STIP1	AKAP9
X_0817	AKAP9
X_5233	AKAP9
ZC3HDC3	AKAP9
CLPTM1	AKAP9
LRRFIP2	AKAP9
X_5110	AKAP9
DDX50	AKAP9
C6ORF60	AKAP9
HIP2	AKAP9
X_0920	AKAP9
X_3328	AKAP9
X_2083	AKAP9
RPS27	AKAP9
PPFIA4	AKAP9
KIAA1536	AKAP9
SCG3	AKAP9
X_1360	AKAP9
X_2702	AKAP9
X_4496	AKAP9
CCNG1	AKAP9
X_2858	AKAP9
X_3853	AKAP9
CHD5	AKAP9
X_2591	AKAP9
X_5096	AKAP9
X_0390	AKAP9
CTNNA2	AKAP9
CUL3	AKAP9
DNM2	AKAP9
MYH14	AKAP9
X_4607	AKAP9
X_4170	AKAP9
X_1149	AKAP9
PPP1R13B	AKAP9
THRB	AKAP9
X_2977	AKAP9
MYO5A	AKAP9
X_3914	AKAP9
HYPB	AKAP9
X_1376	AKAP9
CCT2	AKAP9
GOLGIN-67	AKAP9
LOC374864	AKAP9
X_0014	AKAP9
X_4893	AKAP9
ATP1A1	AKAP9
NUCB1	AKAP9
X_3363	AKAP9
TLN1	AKAP9
X_2078	AKAP9
FLJ10996	AKAP9
FALZ	AKAP9
PTPN23	AKAP9
X_5254	AKAP9
MMRN2	AKAP9
TSPYL1	AKAP9
KPNB1	AKAP9
X_0671	AKAP9
NUP133	AKAP9
MARK3	AKAP9
FLJ23861	AKAP9
DMD	AKAP9
HNRPM	AKAP9
X_3920	AKAP9
X_1889	AKAP9
AP3D1	AKAP9
RRAGA	AKAP9
X_1406	AKAP9
FRA	AKAP9
X_3903	AKAP9
CCDC7	AKAP9
X_4153	AKAP9
HNRPR	AKAP9
X_5171	X_0135
FGB	X_0136
NFATC3	X_0136
X_2471	X_0136
X_2632	X_0136
MYO18A	X_0136
ATF4	X_0136
SAFB	X_7801
DPYSL2	X_6490
X_2058	X_6863
PDHA1	X_7543
X_0666	X_0137
CELSR2	AKT1
FLJ32949	AKT1
SLC16A4	AKT1
X_1042	X_0139
NRXN1	AKT2
DKFZP564I1922	AKT3
ZNF354C	AKT3
MAL2	AKT3
SPOCK3	AKT3
X_1197	X_5531
X_0189	X_5531
X_0255	ALAS1
CHGB	ALAS1
NACSIN	ALAS1
X_4707	X_7935
X_2275	ALB
X_1690	ALB
LRP4	ALB
MYST3	ALB
X_0094	ALB
MLL2	ALB
X_1982	ALB
X_1425	ALB
X_1049	ALB
STARD9	ALB
X_4305	ALB
PLEKHE1	ALB
X_2380	ALB
X_5071	ALB
X_4971	ALB
X_4704	ALB
RPL31	ALB
X_1170	ALB
NOTCH2	ALB
TNS	ALB
X_5251	ALB
X_4257	ALB
LRPPRC	ALB
NAPA	ALB
FGA	ALB
X_4139	ALB
X_2371	ALB
RTN1	ALB
KIF1B	ALB
BAZ2A	ALB
ZNF226	ALB
ARGBP2	ALB
LAMC1	ALB
ROCK2	ALB
STX1A	ALB
X_0757	ALB
ANKRD11	ALB
X_0541	ALB
CDC14B	ALB
X_0359	ALB
LPHN3	ALB
CENPJ	ALB
X_2715	ALB
PLCB1	ALB
X_4461	ALB
X_3360	ALB
CLMN	ALB
LTBP4	ALB
PRKDC	ALB
X_4518	ALB
X_3008	ALB
LARS	ALB
A2M	ALB
SPP1	ALB
MAP4	ALB
SLC25A6	ALB
CTNNBIP1	ALB
KIAA1826	ALB
RAD50	ALB
HSD17B12	ALB
X_4054	ALB
X_0133	ALB
ANKRD25	ALB
CAP350	ALB
X_0154	ALB
IRLB	ALB
CNOT4	ALB
SAFB	ALB
GHR	ALB
CNOT3	ALB
X_4122	ALB
TF	ALB
SSFA2	ALB
X_0949	ALB
X_4455	X_0140
PFN1	X_0141
X_3848	X_0141
ROXAN	X_0141
LTBP4	X_0141
X_2341	X_0141
X_1273	X_0141
X_0422	X_0141
X_3184	X_0141
X_5162	X_0141
RNF4	X_0141
ADD3	X_0141
HCFC1	X_0141
FASN	X_5783
BCL2L1	X_5783
THRB	X_5783
HLA-E	X_5783
SPP1	X_7895
TRIP11	X_0142
KIAA0582	X_0142
X_4189	ALDH3A2
ACAA2	ALDH3A2
SH3BP5	ALDH3A2
X_5191	ALDH3A2
X_3545	ALDH3A2
X_0394	ALDH3A2
USF2	ALDH3A2
X_3210	ALDH3A2
HLA-B	ALDH3A2
EFA6R	ALDH3A2
X_1228	ALDH3A2
HSPA8	ALDH3A2
X_2715	ALDH3A2
X_3654	ALDH3A2
X_2894	ALDH3A2
MYH10	ALDH3A2
X_3975	ALDH3A2
SEC24C	ALDH3A2
BAZ2A	ALDH3A2
ZNF9	ALDH3A2
X_0651	ALDH3A2
ZDHHC8	ALDH3A2
PTPRS	ALDH3A2
X_2982	ALDH3A2
X_5097	ALDH3A2
MYH14	ALDH3A2
X_3010	ALDH3A2
BAT2	ALDH3A2
X_3927	ALDH3A2
HSPA9B	ALDH3A2
X_4982	ALDH3A2
X_2036	ALDH3A2
TUBB5	ALDH3A2
X_3530	ALDH3A2
X_4461	ALDH3A2
X_2296	ALDH3A2
MTND5	ALDH3A2
X_0057	ALDH3A2
X_5080	ALDH3A2
NFIX	ALDH3A2
RPL12	ALDH3A2
X_2019	ALDH3A2
X_1577	ALDH3A2
X_3681	ALDH3A2
OAZ1	ALDH3A2
LOC51315	ALDH3A2
X_4649	ALDH3A2
C11ORF9	ALDH3A2
RBM5	ALDH3A2
X_1741	ALDH3A2
X_3765	ALDH3A2
X_4096	ALDH3A2
PPGB	ALDH3A2
X_1554	ALDH3A2
SPATA7	ALDH3A2
ZNF262	ALDH3A2
CHD5	X_6160
X_3739	X_0143
CLTC	X_0143
X_4139	X_0143
TRIO	X_0143
ENG	X_0143
RPL32	X_0143
SHC1	ALDH6A1
CRIM1	X_0144
X_1120	X_0144
CSEN	X_0144
X_4841	X_0144
X_0273	X_5657
KIAA1205	X_0145
C10ORF28	X_0145
X_0281	X_0145
DKFZP564D172	X_0145
X_0908	X_0145
MDC1	X_0145
X_2454	X_0145
DNAJC6	X_0145
X_0199	X_0145
X_1365	X_0145
X_0961	X_0145
CRYAB	X_0145
CRIM1	ALDOB
X_5009	ALDOB
X_2227	ALDOB
X_2704	ALDOB
X_2867	ALDOB
CTBS	ALDOB
CUBN	ALDOB
YWHAB	ALDOB
X_3407	ALDOC
NUMA1	ALDOC
X_4821	ALDOC
DPYSL2	ALDOC
MYH14	ALDOC
X_0692	ALDOC
X_3114	ALDOC
NUP98	ALDOC
X_2214	ALDOC
TPM4	ALDOC
X_0087	ALDOC
URG4	ALDOC
X_3359	ALDOC
X_2662	ALDOC
X_4716	ALDOC
PRKAR1A	X_0146
HNRPC	X_0147
KIAA1582	X_0147
CALM2	X_6007
JAG1	X_6652
X_1495	X_6652
X_3037	X_6652
LRP1B	X_6652
FCGBP	X_6652
LAMB3	X_6652
LOC119587	ALG3
TAGLN	ALG3
GRN	ALG3
TUBA6	ALG3
X_3400	ALG3
ITGB1	ALG3
CYC1	ALG3
PRPF8	X_7649
X_2373	X_0149
NAP1L4	X_0149
X_0956	X_0149
X_0055	X_0149
X_0616	X_0149
X_3008	X_0149
KIAA0140	X_0149
DNAJA2	X_0149
X_4976	X_0149
NAPA	X_0149
X_2207	X_0149
X_1490	X_0149
NDUFS1	X_0149
MI-ER1	X_0149
X_3921	X_0149
X_0424	X_0149
X_2833	X_0149
LRPPRC	X_0149
X_1470	X_0149
LPHN2	X_7251
X_0907	X_5895
THBS1	X_5895
[truncated: 68,359 more rows]
